# Supplementary material for: Amplification Dynamics of Platy-1 Retrotransposons in the Cebidae Platyrrhine Lineage
Source: Genome Biol Evol. 2019 Mar 19;11(4):1105–16. doi: 10.1093/gbe/evz062 (PMC6464705; doi:10.1093/gbe/evz062)
Supplement: Supplementary Data [file evz062_supp.zip]

Archive with 5 entries (5 files):
- Supplementary File 1.xlsx
- Supplementary File 2.xlsx
- Supplementary File 3.xlsx
- Supplementary File 4.xlsx
- Supplementary File 5.docx
