# Supplementary material for: Amplification Dynamics of Platy-1 Retrotransposons in the Cebidae Platyrrhine Lineage
Source: Genome Biol Evol. 2019 Mar 19;11(4):1105–16. doi: 10.1093/gbe/evz062 (PMC6464705; doi:10.1093/gbe/evz062)
Supplement: Supplementary Data [file evz062_supp.zip › Supplementary File 1.xlsx]

## Sheet: Capuchin primers
Locus	Forward oligonucleotide (5'-3')	Reverse oligonucleotide (5'-3')	Filled (bp)	Scaffold	Start	End	Strand	Platy-1 Subfamily
CC_3	ACATATGACAGTGGGGATGGA	CAAAGAAGACTTCCCATCACTG	370	NW_016107319.1	11900622	11900726	-	4a
CC_5	TCTGGATTTGGTGATCAGGAG	AGATTTGCAGACACCACTGCT	385	NW_016107374.1	7094536	7094634	-	4a
CC_7	CACTTGGAACATTTCTGCCC	AGAGACAGGCCTTTTCCCTTA	401	NW_016107500.1	3906202	3906304	-	4a
CC_8	TGTCAGCAACCATCTATGTCC	AGGATTCCTGATCAACAGTAGC	349	NW_016107649.1	962501	962603	-	4a
UU_Ceb_1_Redo	GGTGGAGACCCCTTACAGTTT	GTTTCCTCAGTGCCTAGCAGA	595	NW_016107324.1	6877109	6877213	+	4a
Ceb_2	GTAAGGAAGCAGGGATTCTCA	TTGCTAGGTATTGCCAACTTG	214	NW_016107365.1	7945868	7945971	-	4a
Ceb_4	CCCAATTTCCCTTTCCTGT	CCCTGGGCTAGGTACAGTCA	276	NW_016107408.1	6305816	6305918	-	4a
Ceb_5	TTCTGTCCCCAAAGTGGTTAC	CAAAATTAGAGCCAGGCAAAG	254	NW_016107435.1	3016219	3016320	-	4a
Ceb_6	CTTGACACCAAAGGCACAACC	GATCTCCAGTTTCATCCATGC	305	NW_016107564.1	797100	797202	-	4a
Ceb_7	GGCTGCCATAAATAACCTATCC	TAGGCTCAGGTTTGCATCTG	320	NW_016107774.1	1415826	1415928	+	4a
Ceb_8	TGGTTGGAATAATGGAAGCATG	AGGGCTAAAGGCCACTAACTT	284	NW_016107952.1	705047	705154	+	5
Ceb_11	TGCTGGTAAATAGGTCACAGTAGTTG	TTGCCACCTAAGGGAAGTCTT	635	NW_016107350.1	542274	542376	+	4a
UU_Ceb_13_Redo	CCTAAGGCTGGGAGTTTAGGA	TTGGCCAGACTGGTCTCAAT	242	NW_016107512.1	657003	657084	-	3
U_Ceb_Platy1-4_1	CCTGTTAATGCTCTTTAGTACATTGC	GGAAGTTTCCCTCTATTCTTCATTT	299	NW_016107564.1	562265	562368	+	4
U_Ceb_Platy1-4a_21	CCCATGACAAGAGCCAAATA	TCAGTGTGGTGTTGAAATGC	494	NW_016107707.1	959430	959531	+	4a
U_Ceb_Platy1-5_23	CCAAAATAGAGTGTATTAAAAGCACAG	CAGTACCTACATTGGTAAGCACATC	289	NW_016107831.1	219785	219890	+	5

## Sheet: Squirrel primers
Locus	Forward oligonucleotide (5'-3')	Reverse oligonucleotide (5'-3')	Filled (bp)	Scaffold	Start	End	Strand	Platy-1 Subfamily
Ply4a-8	GTGGCTTACATGAGTGGAAG	GCCAGTGCTTTGGTGTTGTA	270	JH378105.1	36625740	36625839	+	4a
Ply4a-10	CTTTCCCAGTCCTCTGGCTA	GTCCTGCCTTGGTCTTTCTG	331	JH378300.1	443982	444083	+	4a
Ply4a-16	AGTTTGAGGCTGCAGTAGGC	CCAGGATGCCCATAATAAGC	285	JH378142.1	11632397	11632500	+	4a
Ply4a-17	TGAGCCCTGCTCAGTTCC	GGGAGCAGTGATTTCTGAGC	465	JH378115.1	35276205	35276305	-	4a
Ply4a-21	TCCGTTGAGATGTCTGTTGC	CGTTCCCAAACTTGAGAAAGAT	337	JH378107.1	42901661	42901765	+	4a
Ply4a-25	CCACCATGGCATGTGTGTAC	AACTGACTTGCTCGCTGTTT	356	JH378286.1	1385294	1385397	+	4a
Ply4a-27	GGGTCCATCAACTGGAAGAC	ATGCCGTTACTGCCACATCT	355	JH378155.1	11838493	11838596	+	4a
Ply4a-30	TATGACTGGGCCATGTTTCC	GGAGCTCATTCATGTCATTGC	341	JH378149.1	16370438	16370541	-	4a
Ply4a-34	GCTTTGCACCTCAGCTCCTA	AGCAATTTACAAAGGAATATATGCAG	592	JH378173.1	6666581	6666683	-	4a
Ply4a-37	CACCTGCTGCTTGGGTAGAT	GCTTAGTGTGATGCTTGGCATA	350	JH378107.1	6782232	6782334	-	4a
Ply4a-46	GTCAACTCAGAATTCTTATCCAGTG	ACCTTTGCATCTATTTACCTTCCTC	492	JH378111.1	40063717	40063820	-	4a
Ply4-1	AAGATGCTCAACTTCACTAACAGAAT	TCCTTTGCTGTTTATCAAGAACA	554	JH378181.1	1366588	1366683	+	4
Ply5-12	AGGAGCAGTCAGCGTAAATG	CTATCATCAAATCCTGTCTCTGCT	541	JH378115.1	14192187	14192292	-	5
E_30	TTCTCAAAACGACCCTGACA	CTGGAACGAGAAGCCAATACA	380	JH378113.1	39478956	39480257	-	4a
E_31	GCTAGCAAGACTGCCTTCAAA	TCTGCTTTCCCTTTCTGACTG	785	JH378119.1	30586949	30588244	-	4a
E_32	CATCCTCCTGTCCTGGAACTT	GCTCCAAGCCTGCAAGATGA	285	JH378122.1	11180851	11182155	-	4a
E_38	GGCTAGAGTTTTCGACAAGAGC	GTGCTTGGCTTATCTCGCTTA	377	JH378193.1	4281387	4282691	+	4a
E_43	GGAAGGCAGGGTTGTTTACTC	GTGCCTTTCAAACCAGTCTCA	462	JH378276.1	529891	531191	+	4a
E_45	CACCATTGTAATGAAATGCCATCAT	CCTTGTTTCTGAGGAAGATTCAA	251	JH378282.1	184332	185635	-	4a

## Sheet: Owl monkey primers
Locus	Forward oligonucleotide (5'-3')	Reverse oligonucleotide (5'-3')	Filled (bp)	Scaffold	Start	End	Strand	Platy-1 Subfamily	New Subfamily designation
U_OM_72535	GCTGGAAAATTCCAAGCAA	GCAAGTTTTGTAGGTTTCATGC	370	NW_012172535.1	17438	17540	+	4	4b3
U_OM_87201	CAAATCTTCGTCTGCCATTTAG	TGTGGCTGTGGAAATCATTAG	318	NW_012187201.1	3289612	3289714	-	4	4b3
U_OM_87757	AGCCTTATTGCTGGTATGCAG	CATGAAAAACCTGTGGTTTGG	316	NW_012187757.1	6197833	6197933	-	4a
U_OM_67868	AACTCAGAGAAGAGGTCAAGCA	CATCCAAACAGCTCTTGCTAA	404	NW_012167868.1	6778941	6779043	-	4a
U_OM_69313	TGTTGGCCAGGATGGTCT	GGTCAATTTGGACATCAACATC	500	NW_012169313.1	3048113	3048215	-	4	4b
U_OM_90080	CCTGGCTCTTTTTCTTTCTTTC	AGTTCAGAGCAGGAGTTGAGG	249	NW_012190080.1	706	808	+	4	4b
U_OM_73758	GGCCAGTACCATACTGTCTCAA	CATAAACATGCCAGAAATGTCC	630	NW_012173758.1	328227	328329	-	4a
U_OM_79090	CTTCCCTCTGTTCCAATTATCA	GGAAGGGTCCTAATAATGCCTA	391	NW_012179090.1	438815	438917	+	4	4b
U_OM_80979	AACAGTCATCCCAGACCAGTG	CATTATTTCGGCCCATGAA	380	NW_012180979.1	3164313	3164415	-	4	4b3
U_OM_73201	AGATGGTGCCAAATTGTTCTC	AGATCTTGGAATGACCAGTGC	395	NW_012173201.1	4719503	4719604	+	4a
U_OM_83869	CTTCAGGGAGGGAATGTTCTA	TGTGTCAGGAGAATGGTTGTC	480	NW_012183869.1	10417195	10417299	-	4a
U_OM_85757_v2	TGAGTGATAGAATTTGGGGAGA	CTGAATGTCTGTTAAGGCTTCC	897	NW_012185757.1	12425680	12425782	-	4a
U_OM_84269	TGGGGGCTGAGACTATTAGG	TTTCCCTCCAAACGGTCATA	???	NW_012184269.1	121958	122061	-	4a
U_OM_71126	TCTGGGACCAGATTCAATGA	GATCACAGGGTTGCAAACATT	???	NW_012171126.1	2521	2623	-	4a
U_OM_71201	ACTAAGAAGCACGAAGGCAAG	CTCTCCTTCTAAGACCTTGTCAG	370	NW_012171201.1	132016	132118	+	4a
U_OM_85913	CCCAGTGAGTTTGCTTTGAA	GCAGGGGTGGCTCTTAATAAT	435	NW_012185913.1	188266	188368	-	4a
U_OM_79424	AGATGCATTTGGTCCTTTGAG	CGTGACCTAGGGCATGTTACT	534	NW_012179424.1	225694	225796	-	4	4b
U_OM_86114	CAGAGGGAAACCATTTTGTTG	GGCAGAAGAATTGCCTGAAC	465	NW_012186114.1	246267	246369	+	4a
U_OM_76313	GAAGAAAGCGTTTGTGTCCAT	CTGGGCAACAAGAGTGAAACT	???	NW_012176313.1	304188	304290	+	4a
U_OM_84436	GAGGCTACAGTGATGCATGGT	TCTCTCCCTTTCCCACCTC	273	NW_012184436.1	20312	20414	+	4	4b
U_OM_81312	GCCACATGTTAGTAGGGGATT	TAGGGGCTGCCATACTGAAC	518	NW_012181312.1	921455	921555	-	4a
U_OM_84513	GAGGGGGCAAATTCTACAAA	TCATGTTCACTTATCCCTCTGG	704	NW_012184513.1	800595	800697	+	4	4b
U_OM_83802	GACTGGGAATGCCTAGTGCT	CCCAGAATTCCTGGATTCAA	593	NW_012183802.1	781164	781267	+	4a
U_OM_89423	CAGGAAGGAGAGATTGACAGG	GCCTTCTCACATCCAGTAGGT	427	NW_012189423.1	1089486	1089588	+	4	4b
U_OM_81868	GCCTGACAGACCCTGAGTG	GTGCTAATACGGTGGCCAGT	365	NW_012181868.1	318750	318852	+	4	4b
U_OM_83813	CTCTTGGCTTTTCACCTTCTG	AGGCTGAAAAGTTTAAGGATGG	286	NW_012183813.1	552683	552786	-	4a
U_OM_85957	GCTCATATGGTTTGTGACCTTT	CCCATGGTAGCTCAAGAAAAA	394	NW_012185957.1	947992	948094	+	4a
U_OM_89979	TGCCTGGCAGTTGGTCTA	CAGAGAGTGGAGGGCGAGT	335	NW_012189979.1	1974646	1974750	+	4a
U_OM_73423	CACTGATAGGTGCCAGAGGTA	TTAACCTCCCATTCCCATTG	316	NW_012173423.1	600379	600482	+	4	4b
U_OM_85458	TTTTTGGGGTGACAAAAGTGT	TCATTTTGGACGAGATGTTCA	299	NW_012185458.1	2034965	2035067	-	4a
U_OM_66202	AACAGCAAATAGCCTCAGAAACA	GGTCTGTTCTTTTGTTTTTCTCC	345	NW_012166202.1	2027849	2027948	+	4a
U_OM_89201	ATTTCCTTCCTCTCCTGTGGT	GGTATGGTAGCAGGTGCCTAT	460	NW_012189201.1	1245382	1245484	-	4a
U_OM_76646	AGGCAAATATGGCAGAATATCA	AAATTCTTCAATGGCTTCCAAA	333	NW_012176646.1	1884707	1884807	-	4a
U_OM_78901	GCCTTTCTCTCATTTTGCATT	TATCTGTTACATGATGGCTGACA	474	NW_012178091.1	1955069	1955170	+	4a
U_OM_85202	CCAGGCCTTAAGTGATATACCC	AATTGAGCCACACTGGGAGTA	454	NW_012185202.1	2767992	2768094	+	4	4b3
U_OM_76757	CACAGATAATCTCCAAGGGTCTT	GTACAATGCGCTTGAGAGGA	504	NW_012176757.1	2674742	2674841	-	4a
U_OM_91312	CATGGATGGTTGGAAATCACT	GATCTCTCAGGCTCAAGCAAT	450	NW_012191312.1	2418351	2418453	-	4	4b
U_OM_64424	AGACCAGAGGAAGTGGAGTTG	TGAAGAAGTCAGGAAGCTTGA	464	NW_012164424.1	2374501	2374604	+	4a
U_OM_67424	CTGGCTACAGAAATGAGTGTCC	TCTCCACAAGTAGCGAGATGA	434	NW_012167424.1	2226313	2226416	-	4a
U_OM_84424	TTGCAACTAGCCAATGAAGTG	GGCCCATGTACACCTATGTAA	552	NW_012184424.1	3053839	3053941	+	4	4b3
U_OM_73536	GGCATCAAGAGGCTGTCAC	GCATCTGGCAAGAAAGCATA	490	NW_012173536.1	2838278	2838390	+	4	4b
U_OM_84147	CCTGTGGCCCAGTCAAGT	TGATCGTCTCTTCATGTTTCTG	482	NW_012184147.1	3563339	3563442	-	4a
U_OM_84902	CTGAGCCTCAAATCAGCAAA	CGATTCTCCTGTCTCACCTTC	600	NW_012184902.1	572242	572347	+	4a
U_OM_68979	CCAGGCTGCTTAAAAGTATGAA	CAAGTGGAACTCCATGTATGATG	583	NW_012168979.1	4354326	4354428	+	4	4b
U_OM_66646	CTTTCCAGCTATTTGACCCTTT	CAAATTAGCAGCAAAGTGAACC	554	NW_012166646.1	3729335	3729437	-	4a
U_OM_82979	TGAGGACTGAGTGAAAGAGCA	CTTTGTCCAGCTTTTCCATGT	370	NW_012182979.1	1332474	1332576	-	4	4b
U_OM_63980	CCCAGATGGCTTCAAAAATA	CACTCAGGATCTGGAGTCAGAA	409	NW_012163980.1	1247380	1247482	-	4a
U_OM_83824	ACCCTGTCTCAAAATGCAAAG	CATGTGGAAAGCCTGGAGA	277	NW_012183824.1	1101850	1101952	-	4a
U_OM_75646	CATCCACACGCTAGTACTGCT	CCTGAATAATGTCATCAACTGG	370	NW_012175646.1	4412152	4412254	-	4a
U_OM_68646	GCAAACAGTAGCAACAATTTCA	TGGAATGCAGTGACTATTCAAA	566	NW_012168646.1	1504685	1504787	+	4a
U_OM_85646	TGGAGGAAAAATTTGGATAGTCA	TTTGCAGATATTTTCCTCCAGTC	424	NW_012185646.1	1492720	1492822	+	4	4b
U_OM_91090	TGCATATTGCTTAATTGCTTTTC	TGACTTTAAAACCACTGTCCAAA	441	NW_012191090.1	1473543	1473644	+	4a
U_OM_68313	TTTGCTGACTCACATCAATCTTC	GCCCATTTGGACAATATTTTATG	479	NW_012168313.1	1440075	1440173	-	4a
U_OM_80424	GCCTAAAATTAACGTATGCCACA	CAACAACTCCACGATTTTCAA	360	NW_012180424.1	1829203	1829306	+	4	4b
U_OM_67202	CAAAGGTAGACGGTCATTTGC	GCCTAAGTTGCGATGTTCTTT	385	NW_012167202.1	4991598	4991700	+	4a
U_OM_62647	TGGTTATCAACTGGGAAGGTT	AAAATCCTAACATGCCACCAC	293	NW_012162647.1	5343565	5343664	+	4a
U_OM_91423	GTTGAAACCAATGACCCTTTG	TCCGGAAGGCATTACATTTAC	543	NW_012191423.1	54637439	5463841	+	4a
U_OM_71312	AAATTGCTATCCAAGGCACAG	TTATCAAGCTGGAGACCCAGT	356	NW_012171312.1	5539931	5540033	+	4a
U_OM_84868	TACCCTTCATCCACCCATATC	GGGGGACTGTTTTTCATTTTC	366	NW_012184868.1	5575169	5575271	+	4	4b3
U_OM_86091	ACAGTCTCATTTGCAAGAGCA	AGAGGCCTAATTTGCCTTTTG	407	NW_012186091.1	6351397	6351500	+	4a
U_OM_91201	GGGGAATGATAGGATTGTTCTAC	GACTAATGCTGTTGGGCATCT	454	NW_012191201.1	6367902	6368004	+	4	4b
U_OM_62869	TGTGGGATTCCAGAAAAAGTC	TTCCTGTTTTTCATCTCCTCCT	466	NW_012162869.1	6381858	6381959	-	4	4b
U_OM_74202	TGGGTAGTGTGATACCTTCAGC	GAAATAAAACCACACACCAGCA	393	NW_012174202.1	6446780	6446877	+	4	4b
U_OM_88312	GCTGAGGCATGACACTCACT	CTTGGCTGACAGAACAAGGA	117	NW_012188312.1	6490090	6490192	-	4	4b
U_OM_64646	AGCCATGATTTAAGGCTCTTC	CCAGCTCAGCTCTGTCTACTG	115	NW_012164646.1	9630343	9630445	-	4	4b
U_OM_86535	GCATATTCCCTGTGGAAAGAA	TTGAACCCTTCAATGGATTCT	134	NW_012186535.1	9707823	9707926	+	4	4b
U_OM_84313	CGATCTGGGATTAACATTTCC	CTAATCCCATCTAGTGATGTTGC	118	NW_012184313.1	9985241	9985343	-	4	4b
U_OM_87313	CAGTGTGTTACTGGCATAAGGA	GTATTCTTGGCCACCCTAAAA	124	NW_012187313.1	10010411	10010513	+	4	4b
U_OM_85313	CACATAGCAATTGCCCAATAC	GTTTTAGCAGCTCCTCCTTC	118	NW_012185313.1	10777159	10777261	-	4a
U_OM_82423	ATCGGCAAATGGATTTAAGC	AGAGATTGAGCCACTGCACTC	110	NW_012182423.1	10934958	10935060	-	4	4b
U_OM_74646	GCTCATGCCAATTACACCAGA	AGCAGATGTGAAAACTGAGCTG	112	NW_012174646.1	11019755	11019857	-	4a
U_OM_86901_v2	TGAGTTCTGGTTTGACTTTGG	AAGCTTTGGGTGATTAGATGG	121	NW_012186091.1	11309137	11309239	-	4	4b
U_OM_66868	ACAGGGCCAGTATTCAAAGAT	AGCCCACTGGGTTTAATTTAG	125	NW_012166868.1	15675498	15675600	-	4	4b
U_OM_90534_v2	CCTCAAATGCTTGAAACTCCT	AGGTTGGTCTTGGACATTCAG	121	NW_012190534.1	17651049	17651154	-	4a
U_OM_72423	GCTTCTCTTACTGGCCATCTC	TGTGTGCATCTATGTGTGTGC	111	NW_012172423.1	14359169	14359271	+	4	4b
U_OM_85657	AAGGCTGAGGTCTTTGGTCTT	TTGCTAGATCCTACCCCAGAG	124	NW_012186757.1	11668553	11668655	+	4a
U_OM_73534	GAGGATTGCAGTTCAACATGA	GCCAGCAGATCCTTTATCTGA	120	NW_012173534.1	26052140	26052242	-	4	4b
OE_2	CAGAAGATCCAGGCTGCAGTA	AGGAGAGGAACCCTCCATTCT	400	NW_012169535.1	1490323	1490425	-	2
OE_3	AGCAGTGCGGAACAAACTAA	TGTCCCTACATAGGACGCAAA	472	NW_012184003.1	1762727	1762828	+	2	4b
OE_6	TTGAGCTTCCTACCACAGAATC	ATTAACCTAGCCATCATCTCAC	308	NW_012162758	2572604	2572707	-	4	4b
OE_7	TCACTGAGCCTCTTCCTCTTG	AAGAGAAACATGAGCATGCAG	450	NW_012163535.1	25304002	25304104	-	4	4b
OE_8	TTCAGTTTCCTGGTCCTGATG	GCTATTGCCTTTCCTTTTCCA	285	NW_012163535.1	8297984	8298086	-	4	4b
OE_9	TATCCTTTTCACTCTTCCCCA	TGATTTATCCCCTCCTCCAAG	437	NW_012163647.1	6366996	6367098	+	4	4b
OE_10_v2	TTGCAGTGAGCAGAGATTGTG	GATCTGGTCGCCTACAATGAA	373	NW_012163926.1	5965	6066	+	4	4b
OE_11	GAGGCAGGAGAATCACTTGAAC	TTGTTCCCCAGTGAAGAGATG	292	NW_012165757.1	5703836	5703939	+	4	4b
OE_13_v2	CACATGGGAATTCAAGATGAGA	GGGTGGTGGTTACATGAGTGT	470	NW_012168424.1	4326975	4327054	-	4a
OE_16	ATGTGAGCTGGCGCAGATA	TCTGCAAACAGCCTGCTTAAC	261	NW_012181312.1	3042963	3043065	-	4	4b3
OE_19	TCTTCTCCCTCCACTTGTTCT	CTGGGGTGACATCCTTGAA	250	NW_012185158.1	1005451	1005553	-	4	4b3
OE_22	CATGGTGAAACCCTGTCTGTAA	GAGGGTTAAGGTGGTTTGACT	316	NW_012186202.1	1115830	1115931	+	4	4b
OE_23	CAGCCCTTTTCTCTCTTCATCA	TTAAAATGGTTCATCCCCTGT	283	NW_012188480.1	119655	119758	-	4	4b
OE_24	AAACTGGCAAGGAGAGAAAA	GTTTTAGTGAGCCGAGACAGC	302	NW_012189423.1	11596853	11596955	+	4
OE_27	GTCCTTCAAAGGCTCACAGAT	TAGTTGAGTACACTGTTCCAGGAT	229	NW_012162869.1	5365402	5365504	-	4a
OE_28	GAGAAACATGAGGGTTTTGG	GATCAGAAGAGGCTGGATCTG	361	NW_012163158.1	19298	19400	+	4a
OE_31_v2	CAGCCTCACCGACAAACTTAG	TGGTGGTGGTGTGTAATCTCA	576	NW_012165091.1	556436	556538	+	4a
OE_32	TTCAAGCTGGGACTGCTCA	AGGAGGTTTCCAAGTCACAGA	287	NW_012165757.1	4482954	4483060	-	4a
OE_38	GGAGTCGGCCCATATTAAAAG	GCGCTCAAAGGTTCATTTTC	554	NW_012178535.1	1006791	1006893	+	4a
OE_39	CTGGCACAGACCTAAACAAAG	GGGTACTCTTCCAGTGCTCA	300	NW_012178757.1	4217025	4217127	+	4a
OE_41	GGCATTGTTTGGGTGTTACTG	CCCTTGTGCTAGATGAAGCTG	733	NW_012182535.1	1154011	1154113	-	4a
OE_43	GGCAAAAGCAGAAGAGTCAA	GGGAGCTCTACTTTTGGTTC	840	NW_012183869.1	5673654	5673751	-	4a
OE_45	GAAAACAACAAAATGGCAGGA	TTTGTTCCATACCTATTTCCATTC	331	NW_012184480.1	863884	863986	-	4a
OE_50	AGAAAGGCCCTCTGCATTTA	CCAGGCTACCAATGAAACAT	300	NW_012185202.1	862626	862727	-	4a
OE_51	TGGCACAATAGTGTGTCTTAACTG	TGTGACACTCATTTAGGCCTTT	811	NW_012185424.1	2354464	2354566	-	4a
OE_53	GGGAGAAGAAGAATCTGGTTGA	TGACACTGGTATCTGGAGCTG	301	NW_012186535.1	5683168	5683260	+	4a
OE_55	CCTTGGCAAAAGCCTGTTAGT	CAGGTGAAACAGAACCTCAACA	475	NW_012186757.1	1875049	1875151	+	4a
OE_58	AACACATGTTTATGGCCCAAT	CAGGAAAACCCAGCTACCATT	799	NW_012188090.1	6532176	6532269	-	4a
OE_62	TCCTGACCTCAAGTGATCTGC	TAGCTGTGTGAGAGAACCCAT	850	NW_012191201.1	4096422	4096524	-	4a
U_OM_90534	AAGCTGGGCCTTCCTAGTCT	ATTCAGGGCATTGTGGTACAG	290	NW_012190534.1	959594	959696	+	4	4b
U_OM_73758_v2	GCACGAGGAATATCTCTTTGAA	TCTTTCCACCCTAATCTCACC	381	NW_012173758.1	3202752	3202854	+	4a
U_OM_91090_v2	ATGGTGCTACCCTCAAGTTCA	CTCACGTCAACTCTCAGATGAA	368	NW_012191090.1	7220727	7220829	-	4a
U_OM_68979_v2	CAGCAAAAAGAGACAAGGAAAC	TGCACACTCAAAGCTCTCTTC	461	NW_012168979.1	8062006	8062108	-	4a
U_OM_65535	AAGCAGAGGGCATTGAGC	CTGGACTTTCTACCTTCCCTAAT	569	NW_012165535.1	11528217	11528319	-	4a
U_OM_85757	ACTCTTGGTACCCCAACACAA	ACTCCAACCTGGATGACAGAG	709	NW_012185757.1	11543495	11543596	-	4a
U_OM_83869_v2	CCCCCTTTGTGTACATACTGC	GGCTGTTCATGAAGTAGCAGTC	389	NW_012183869.1	13603007	13603109	-	4a
U_OM_89423_v3	AAGCCCAGTGGACATAAAAGA	CAAGGTGAGATGCCTTCTAGG	511	NW_012189423.1	18256638	18256738	-	4	4b
U_OM_89423_v4	CTTCCTGAACTCCATGTTTCC	TCTCCTGAACTATGCCTCACA	509	NW_012189423.1	18872686	18872789	-	3	4b
U_OM_63535_v2	GCATGCAACACACAGGAAAG	TTCTCAGCAGCTTGAATAGGC	342	NW_012163535.1	23826465	23826567	+	4a
U_OM_89423_v5	GATTGAGTGACACCAACCAAA	AAATCAGTGCAACAGGGAGAA	489	NW_012189423.1	26061712	26061814	+	4a
OE_29	CGCACATCTACAACCAACTGA	GCCAAGGCTGATGTTTACAAG	691	NW_012164202.1	2548324	2548426	+	4a
U_OM_85425	TGTCAGAGCCTTTACCTGGAC	CCTCCTTTACATACACCCACA	547	NW_012185425.1	757056	757156	-	4a

## Sheet: Capuchin Squirrel shared primer
Locus	Forward oligonucleotide (5'-3')	Reverse oligonucleotide (5'-3')	Filled (bp)	Scaffold	Start	End	Strand	Platy-1 Subfamily
Ceb_3	CCTGTGCCTGACACATAGTAG	GGGAGAACATGACCTAAGCAG	270	NW_016107934.1	5844056	5844157	+	4a	Capuchin genome coordinates
U_Ceb_Platy1-4a_18	TTTTATATATCATTGTTCTGGGTTCC	GCAGCATTCCAAGTTCAAGA	285	NW_016107342.1	5041685	5041786	+	4a
217	CCACACTAGAAACCAGGGAAG	TCAGGGGAAAATCCCTGAG	373	NW_016107444.1	4085325	4085427	+	4a
Ply4a-7	CCTCTCTCCTCCCTTTCCAA	GCAGCATTCCAAGTTCAAGA	366	JH378200.1	8332658	8332761	+	4a	Squirrel monkey genome coordinates
Ply4a-12	CCCTGAGCACTTAAATTAGCC	GGGAGAACATGACCTAAGCAG	360	JH378113.1	6462952	6463050	+	4a
