# Supplementary material for: Amplification Dynamics of Platy-1 Retrotransposons in the Cebidae Platyrrhine Lineage
Source: Genome Biol Evol. 2019 Mar 19;11(4):1105–16. doi: 10.1093/gbe/evz062 (PMC6464705; doi:10.1093/gbe/evz062)
Supplement: Supplementary Data [file evz062_supp.zip › Supplementary File 2.xlsx]

## Sheet: NWM panel
NWM DNA panel used to confirm lineage-specificity
Species	Common name	Origin	ID
Homo sapiens	Human	ATCC	HeLa CCL-2
Pan troglodytes	Common Chimpanzee	IPBIR	NS06006
Chlorocebus aethiops	African Green monkey	ATCC	CCL70
Lagothrix lagotricha	Woolly monkey	Coriell	NG05356
Ateles belzebuth	White bellied spider monkey	SDFZ	KB6701
Ateles geoffroyi	Blacked-handed spider monkey	Coriell	NG 05352
Alouatta sara	Bolivian red howler monkey	SDFZ	OR749
Callithrix jacchus	Common marmoset	NERPRC	cj393-99, A-2-738
Callithrix pygmea	Pygmy marmoset	SDFZ	OR690
Callimico goeldii	Goeldi's marmoset	Alan Harris	955
Saguinus labiatus	Red-chested mustached tamarin	Coriell	NG05308
Saguinus fuscicollis nigrifrons	Geoffroys saddle-back tamarin	SDFZ	OR621
Sapajus apella	Capuchin monkey	KP	CA003
Sapajus apella	Capuchin monkey	KP	30156
Sapajus apella	Capuchin monkey	KP	30157
Saimiri s. sciureus	Squirrel monkey	SDFZ	KB4544
Aotus trivirgatus	Owl monkey	ATCC	CRL1556
Pithecia p. pithecia	Norhtern white-faced saki	SDFZ	OR842
Callicebus d. donacophilus	Bolivian gray titi	SDFZ	OR1522

## Sheet: Capuchin panel
Cebus DNA panel used for lineage-specific Platy-1 elements
Species	Common name	Origin	ID
Homo sapiens	Human	ATCC	Hela CCL-2
Callithrix jacchus	Common marmoset	NERPRC	cj393-99, A02-738
Saimiri s. sciureus	Common Squirrel monkey	SDFZ	KB4544
Aotus trivirgatus	Three-striped Owl monkey	ATCC	CRL1556
Cebus imitator	White-faced sapajou (Ref) (untufted)	Wash U.	Cc_AM_T3
Cebus capucinus	White-faced sapajou (untufted)	FMNH	UF 31995
Cebus capucinus	White-faced sapajou (untufted)	FMNH	UF 32380
Cebus albifrons	White-fronted capuchin monkey (untufted)	Chris C. Conroy	MVZ:Mamm:193675
Cebus albifrons	White-fronted capuchin monkey (untufted)	Chris C. Conroy	MVZ:Mamm:193676
Cebus albifrons albifrons	White-fronted capuchin monkey (untufted)	SDZICR	KB 4207
Sapajus appella	Tufted capuchin monkey	LSUMZ	LSUMZ M-6112
Sapajus appella	Tufted capuchin monkey	Dr. Link Olson	UAM 46592
Sapajus appella	Tufted capuchin monkey	Dr. Link Olson	UAM 46594
Sapajus appella	Tufted capuchin monkey	Dr. Link Olson	UAM 46595
Sapajus appella	Tufted capuchin monkey	Dr. Link Olson	UAM 46596
Sapajus appella	Tufted capuchin monkey	Dr. Link Olson	UAM 46597
Sapajus appella	Tufted capuchin monkey	Dr. Link Olson	UAM 46598
Sapajus appella	Tufted capuchin monkey	Dr. Link Olson	UAM 46599

## Sheet: Saimiri panel
Saimiri DNA panel used for lineage-specific Platy-1 elements
Species	Common name	Origin	ID
Homo sapiens	Human	ATCC	HeLa CCL-2
Callithrix jacchus	Common marmoset	NERPRC	cj393-99, A02-738
Saimiri s. sciureus	Common Squirrel monkey	SDFZ	KB4544
Saimiri sciureus	Common Squirrel monkey	LSUMZ	LSUMZ M-7827
Saimiri sciureus	Common Squirrel monkey	Burke	UWBM # 75531
Saimiri sciureus	Common Squirrel monkey	Burke	UWBM # 75532
Saimiri sciureus	Common Squirrel monkey	Coriell	NG05311
Saimiri sciureus	Common Squirrel monkey	Kristof Zyskowski	YPM MAM 015317
Saimiri sciureus	Common Squirrel monkey	Kristof Zyskowski	YPM MAM 015340
Saimiri sciureus	Common Squirrel monkey	Chris C. Conroy	MVZ Mamm 193661
Saimiri sciureus	Common Squirrel monkey	Chris C. Conroy	MVZ Mamm 193685
Saimiri sciureus	Common Squirrel monkey	KCCMR	6118
Saimiri sciureus	Common Squirrel monkey	KCCMR	658
Saimiri sciureus sciureus	Common Squirrel monkey	SDZICR	KB18803
Saimiri boliviensis	Bolivian squirrel monkey	LSUMZ	LSUMZ M-4970
Saimiri boliviensis	Bolivian squirrel monkey	Chris C. Conroy	MVZ Mamm 196088
Saimiri boliviensis	Bolivian squirrel monkey	John A. Vanchiere	H604 Liver DNA
Saimiri boliviensis	Bolivian squirrel monkey	John A. Vanchiere	H804 Liver DNA
Saimiri boliviensis	Bolivian squirrel monkey	KCCMR	2212
Saimiri boliviensis	Bolivian squirrel monkey	KCCMR	2514
Saimiri boliviensis	Bolivian squirrel monkey	KCCMR	2240
Saimiri boliviensis	Bolivian squirrel monkey	KCCMR	2427
Saimiri boliviensis	Bolivian squirrel monkey	KCCMR	4248
Saimiri boliviensis	Bolivian squirrel monkey	KCCMR	2573
Saimiri boliviensis	Bolivian squirrel monkey	KCCMR	2269
Saimiri boliviensis	Bolivian squirrel monkey	KCCMR	2560
Saimiri boliviensis	Bolivian squirrel monkey	KCCMR	2233
Saimiri boliviensis	Bolivian squirrel monkey	KCCMR	5161
Saimiri boliviensis peruviensis	Peruvian squirrel monkey	KCCMR	3526
Saimiri boliviensis peruviensis	Peruvian squirrel monkey	KCCMR	2291
Saimiri boliviensis peruviensis	Peruvian Black-Capped Squirrel Monkey	SDZICR	KB17911
Saimiri oerstedii oerstedii	Panamanian Red-Backed Squirrel Monkey	SDZICR	KB7456
Saimiri sciureus macrodon	Ecuadorian Squirrel Monkey	SDZICR	KB17915
Saimiri sp.	Squirrel Monkey	Chris C. Conroy	MVZ Mamm 196089

## Sheet: Aotus panel
Aotus DNA panel used for lineage-specific Platy-1 elements
Species	Common name	Origin	ID
Homo sapiens	Human	ATCC	Hela CCL-2
Callithrix jacchus	Common marmoset	NERPRC	cj393-99, A02-738
Saimiri boliviensis	Bolivian squirrel monkey	KCCMR	2514
Aotus trivirgatus	Three-striped Owl Monkey	ATCC	CRL1556
Aotus nancymaae	Nancy Ma's night monkey	KCCMR	85464
Aotus nancymaae	Nancy Ma's night monkey	KCCMR	85676
Aotus nancymaae	Nancy Ma's night monkey	KCCMR	86116
Aotus nancymaae	Nancy Ma's night monkey	KCCMR	86334
Aotus nancymaae	Nancy Ma's night monkey	KCCMR	85835
Aotus nancymaae	Nancy Ma's night monkey	KCCMR	85974
Aotus nancymaae	Nancy Ma's night monkey	KCCMR	86224
Aotus nancymaae	Nancy Ma's night monkey	SDZICR	KB9129
Aotus nancymaae	Nancy Ma's night monkey	KCCMR	85841
Aotus vociferans	Noisy owl monkey (Spix's night monkey)	Chris C. Conroy	MVZ Mamm 153465
Aotus vociferans	Noisy owl monkey (Spix's night monkey)	Chris C. Conroy	MVZ Mamm 155159
Aotus vociferans	Noisy owl monkey (Spix's night monkey)	KCCMR	86100
Aotus vociferans	Noisy owl monkey (Spix's night monkey)	KCCMR	86218
Aotus vociferans	Noisy owl monkey (Spix's night monkey)	KCCMR	85962
Aotus vociferans	Noisy owl monkey (Spix's night monkey)	KCCMR	86230
Aotus azarae	Azara's night monkey (southern night monkey)	KCCMR	85457
Aotus azarae	Azara's night monkey (southern night monkey)	KCCMR	85818
Aotus azarae	Azara's night monkey	SDZICR	KB10043
Aotus lemurinus griseimembra	Panamanian night monkey	SDZICR	KB4883
Aotus trivirgatus	Three-striped Owl Monkey	Museum Southwestern Biology	MSB:Mamm:212080
Aotus trivirgatus	Three-striped Owl Monkey	Museum Southwestern Biology	MSB:Mamm:41436
Aotus trivirgatus	Three-striped Owl Monkey	Museum Southwestern Biology	MSB:Mamm:56874
