# Supplementary material for: Amplification Dynamics of Platy-1 Retrotransposons in the Cebidae Platyrrhine Lineage
Source: Genome Biol Evol. 2019 Mar 19;11(4):1105–16. doi: 10.1093/gbe/evz062 (PMC6464705; doi:10.1093/gbe/evz062)
Supplement: Supplementary Data [file evz062_supp.zip › Supplementary File 3.xlsx]

## Sheet: Capuchin genotype
Species	Common name	Origin	ID	CC_3	CC_3	CC_5	CC_5	CC_7	CC_7	CC_8	CC_8	UU_Ceb_1_Redo	UU_Ceb_1_Redo	UU_Ceb_2	UU_Ceb_2	UU_Ceb_4	UU_Ceb_4	UU_Ceb_5	UU_Ceb_5	UU_Ceb_6	UU_Ceb_6	UU_Ceb_7	UU_Ceb_7	UU_Ceb_8	UU_Ceb_8	UU_Ceb_11	UU_Ceb_11	UU_Ceb_13_Redo	UU_Ceb_13_Redo	U_Ceb_Platy1-4_1	U_Ceb_Platy1-4_1	U_Ceb_Platy1-4a_21	U_Ceb_Platy1-4a_21	U_Ceb_Platy1-5_23	U_Ceb_Platy1-5_23	U_Ceb_Platy1-4a_18	U_Ceb_Platy1-4a_18	UU_Ceb_3	UU_Ceb_3	Ply4a-7	Ply4a-7	Ply4a-12	Ply4a-12	217	217
Homo sapiens	Human	ATCC	Hela CCL-2	-9	-9	0	0	-9	-9	0	0	0	0	0	0	0	0	0	0	0	0	-9	-9	-9	-9	0	0	-9	-9	-9	-9	-9	-9	-9	-9	-9	-9	0	0	0	0	0	0	-9	-9
Callithrix jacchus	Common marmoset	NERPRC	cj393-99, A02-738	0	0	0	0	0	0	0	0	0	0	0	0	0	0	0	0	0	0	0	0	0	0	0	0	-9	-9	0	0	0	0	0	0	0	0	0	0	0	0	0	0	-9	-9
Saimiri s. sciureus	Common Squirrel monkey	SDFZ	KB4544	0	0	0	0	0	0	0	0	0	0	0	0	0	0	0	0	0	0	0	0	0	0	0	0	0	0	-9	-9	-9	-9	0	0	1	1	1	1	1	1	1	1	1	1
Aotus trivirgatus	Three-striped Owl monkey	ATCC	CRL1556	0	0	0	0	0	0	0	0	0	0	0	0	0	0	0	0	0	0	0	0	0	0	0	0	0	0	0	0	0	0	0	0	0	0	0	0	0	0	0	0	0	0
Cebus imitator	White-faced sapajou (Ref) (untufted)	Wash U.	Cc_AM_T3	1	1	1	1	1	1	1	1	1	1	1	1	1	1	1	1	1	1	1	1	1	1	1	1	1	1	1	1	1	1	1	1	1	1	1	1	1	1	1	1	1	1
Cebus capucinus	White-faced sapajou (untufted)	FMNH	UF 31995	1	1	1	1	1	1	1	1	1	1	1	1	1	1	1	1	1	1	1	1	1	1	1	1	1	1	1	1	1	1	1	1	1	1	1	1	1	1	1	1	1	1
Cebus capucinus	White-faced sapajou (untufted)	FMNH	UF 32380	1	1	1	1	1	1	1	1	1	1	1	1	1	1	1	1	1	1	1	1	1	1	1	1	1	1	1	1	-9	-9	1	1	1	1	1	1	-9	-9	1	1	1	1
Cebus albifrons	White-fronted capuchin monkey (untufted)	Chris C. Conroy	MVZ:Mamm:193675	1	1	1	1	1	1	1	1	1	1	1	1	1	1	1	1	1	1	1	1	1	1	1	1	1	1	1	1	1	1	1	1	1	1	1	1	-9	-9	1	1	1	1
Cebus albifrons	White-fronted capuchin monkey (untufted)	Chris C. Conroy	MVZ:Mamm:193676	1	1	1	1	1	1	1	1	1	1	1	1	1	1	1	1	1	1	1	1	1	1	1	1	1	1	1	1	1	1	1	1	1	1	1	1	1	1	1	1	1	1
Cebus albifrons albifrons	White-fronted capuchin monkey (untufted)	SDZICR	KB 4207	1	1	1	1	1	1	1	1	1	1	1	1	1	1	1	1	1	1	1	1	1	1	1	1	1	1	1	1	1	1	1	1	1	1	1	1	1	1	1	1	1	1
Cebus (Sapajus) appella	Tufted capuchin monkey	LSUMZ	LSUMZ M-6112	1	1	1	1	1	1	1	1	1	1	1	1	1	1	1	1	1	1	1	1	1	1	1	1	1	1	1	1	1	1	1	1	1	1	1	1	1	1	1	1	1	1
Cebus (Sapajus) appella	Tufted capuchin monkey	Dr. Link Olson	UAM 46592	1	1	1	1	1	1	1	1	1	1	1	1	1	1	1	1	1	1	1	1	1	1	1	1	1	1	1	1	1	1	1	1	1	1	1	1	1	1	1	1	1	1
Cebus (Sapajus) appella	Tufted capuchin monkey	Dr. Link Olson	UAM 46594	1	1	1	1	1	1	1	1	1	1	1	1	1	1	1	1	1	1	1	1	1	1	1	1	1	1	1	1	1	1	1	1	1	1	1	1	1	1	1	1	1	1
Cebus (Sapajus) appella	Tufted capuchin monkey	Dr. Link Olson	UAM 46595	1	1	1	1	1	1	1	1	1	1	1	1	1	1	1	1	1	1	1	1	1	1	1	1	1	1	1	1	1	1	1	1	1	1	1	1	1	1	1	1	1	1
Cebus (Sapajus) appella	Tufted capuchin monkey	Dr. Link Olson	UAM 46596	1	1	1	1	1	1	1	1	1	1	1	1	1	1	1	1	1	1	1	1	1	1	1	1	1	1	1	1	1	1	1	1	1	1	1	1	1	1	-9	-9	1	1
Cebus (Sapajus) appella	Tufted capuchin monkey	Dr. Link Olson	UAM 46597	1	1	1	1	1	1	1	1	1	1	1	1	1	1	1	1	1	1	1	1	1	1	1	1	1	1	1	1	1	1	1	1	1	1	1	1	1	1	1	1	1	1
Cebus (Sapajus) appella	Tufted capuchin monkey	Dr. Link Olson	UAM 46598	1	1	1	1	1	1	1	1	1	1	1	1	1	1	1	1	1	1	1	1	1	1	1	1	1	1	1	1	1	1	1	1	1	1	1	1	1	1	1	1	1	1
Cebus (Sapajus) appella	Tufted capuchin monkey	Dr. Link Olson	UAM 46599	1	1	1	1	1	1	1	1	1	1	1	1	1	1	1	1	1	1	1	1	1	1	1	1	1	1	-9	-9	1	1	1	1	1	1	1	1	-9	-9	1	1	1	1

## Sheet: Saimiri genotype
Species	Common name	Origin	ID	Ply4a-8	Ply4a-8	Ply4a-10	Ply4a-10	Ply4a-12	Ply4a-12	Ply4a-16	Ply4a-16	Ply4a-17	Ply4a-17	Ply4a-21	Ply4a-21	Ply4a-25	Ply4a-25	Ply4a-27	Ply4a-27	Ply4a-30	Ply4a-30	Ply4a-34	Ply4a-34	Ply4a-37	Ply4a-37	Ply4a-46	Ply4a-46	Ply4-1	Ply4-1	Ply5-12	Ply5-12	E_30	E_30	E_31	E_31	E_32	E_32	E_38	E_38	E_43	E_43	E_45	E_45	Ply4a-7	Ply4a-7	Ply4a-12	Ply4a-12	UU_Ceb_3	UU_Ceb_3
Homo sapiens	Human	ATCC	HeLa CCL-2	0	0	-9	-9	0	0	0	0	-9	-9	0	0	-9	-9	0	0	0	0	0	0	0	0	0	0	0	0	0	0	-9	-9	-9	-9	0	0	-9	-9	0	0	-9	-9	0	0	0	0	0	0
Callithrix jacchus	Common marmoset	NERPRC	cj393-99, A02-738	0	0	0	0	0	0	0	0	0	0	0	0	0	0	0	0	0	0	0	0	0	0	0	0	0	0	0	0	0	0	0	0	0	0	0	0	0	0	0	0	0	0	0	0	0	0
Saimiri s. sciureus	Common Squirrel monkey	SDFZ	KB4544	1	1	1	1	1	1	1	1	1	1	1	1	1	1	1	1	1	1	1	1	1	1	1	1	1	1	1	1	1	1	1	1	1	1	1	1	1	1	1	1	1	1	1	1	1	1
Saimiri sciureus	Common Squirrel monkey	LSUMZ	LSUMZ M-7827	1	1	1	1	1	1	1	1	1	1	1	1	1	1	1	1	1	1	1	1	1	1	1	1	1	1	1	1	1	1	1	1	1	1	1	1	1	1	1	1	1	1	1	1	1	1
Saimiri sciureus	Common Squirrel monkey	Burke	UWBM # 75531	1	1	1	1	1	1	1	1	1	1	1	1	1	1	1	1	1	1	1	1	1	1	1	1	1	1	1	1	1	1	1	1	1	1	1	1	1	1	1	1	1	1	1	1	1	1
Saimiri sciureus	Common Squirrel monkey	Burke	UWBM # 75532	1	1	1	1	1	1	1	1	1	1	1	1	1	1	1	1	1	1	1	1	1	1	1	1	1	1	1	1	1	1	1	1	1	1	1	1	1	1	1	1	1	1	1	1	1	1
Saimiri sciureus	Common Squirrel monkey	Coriell	NG05311	1	1	1	1	1	1	1	1	1	1	1	1	1	1	1	1	1	1	1	1	1	1	1	1	1	1	1	1	1	1	1	1	1	1	1	1	1	1	1	1	1	1	1	1	1	1
Saimiri sciureus	Common Squirrel monkey	Kristof Zyskowski	YPM MAM 015317	1	1	1	1	1	1	1	1	1	1	1	1	1	1	1	1	1	1	1	1	1	1	1	1	1	1	1	1	1	1	1	1	1	1	1	1	1	1	1	1	1	1	1	1	1	1
Saimiri sciureus	Common Squirrel monkey	Kristof Zyskowski	YPM MAM 015340	1	1	1	1	1	1	1	1	1	1	1	1	1	1	1	1	1	1	1	1	1	1	1	1	1	1	1	1	1	1	1	1	1	1	1	1	1	1	1	1	1	1	1	1	1	1
Saimiri sciureus	Common Squirrel monkey	Chris C. Conroy	MVZ Mamm 193661	1	1	1	1	1	1	1	1	1	1	1	1	1	1	1	1	1	1	1	1	1	1	1	1	1	1	1	1	1	1	1	1	1	1	1	1	1	1	1	1	1	1	1	1	1	1
Saimiri sciureus	Common Squirrel monkey	Chris C. Conroy	MVZ Mamm 193685	1	1	1	1	1	1	1	1	1	1	1	1	1	1	1	1	1	1	1	1	1	1	1	1	1	1	1	1	1	1	1	1	1	1	1	1	1	1	1	1	1	1	1	1	1	1
Saimiri sciureus	Common Squirrel monkey	KCCMR	6118	1	1	1	1	1	1	1	1	1	1	1	1	1	1	1	1	1	1	1	1	1	1	1	1	1	1	1	1	1	1	1	1	1	1	1	1	1	1	1	1	1	1	1	1	1	1
Saimiri sciureus	Common Squirrel monkey	KCCMR	658	1	1	1	1	1	1	1	1	1	1	1	1	1	1	1	1	1	1	1	1	1	1	1	1	1	1	1	1	1	1	1	1	1	1	1	1	1	1	1	1	1	1	1	1	1	1
Saimiri sciureus sciureus	Common Squirrel monkey	SDZICR	KB18803	1	1	1	1	1	1	1	1	1	1	1	1	1	1	1	1	1	1	1	1	1	1	1	1	1	1	1	1	1	1	1	1	1	1	1	1	1	1	1	1	1	1	1	1	1	1
Saimiri boliviensis	Bolivian squirrel monkey	LSUMZ	LSUMZ M-4970	1	1	1	1	1	1	1	1	1	1	1	1	1	1	1	1	1	1	1	1	1	1	1	1	1	1	1	1	1	1	1	1	1	1	1	1	1	1	1	1	1	1	1	1	1	1
Saimiri boliviensis	Bolivian squirrel monkey	Chris C. Conroy	MVZ Mamm 196088	1	1	1	1	1	1	1	1	1	1	1	1	1	1	1	1	1	1	1	1	1	1	1	1	1	1	1	1	1	1	1	1	1	1	1	1	1	1	1	1	1	1	1	1	1	1
Saimiri boliviensis	Bolivian squirrel monkey	John A. Vanchiere	H604 Liver DNA	1	1	1	1	1	1	1	1	1	1	1	1	1	1	1	1	1	1	1	1	1	1	1	1	1	1	1	1	1	1	1	1	1	1	1	1	1	1	1	1	1	1	1	1	1	1
Saimiri boliviensis	Bolivian squirrel monkey	John A. Vanchiere	H804 Liver DNA	1	1	1	1	1	1	1	1	1	1	1	1	1	1	1	1	1	1	1	1	1	1	1	1	1	1	1	1	1	1	1	1	1	1	1	1	1	1	1	1	1	1	1	1	1	1
Saimiri boliviensis	Bolivian squirrel monkey	KCCMR	2212	1	1	1	1	1	1	1	1	1	1	1	1	1	1	1	1	1	1	1	1	1	1	1	1	1	1	1	1	1	1	1	1	1	1	1	1	1	1	1	1	1	1	1	1	1	1
Saimiri boliviensis	Bolivian squirrel monkey	KCCMR	2514	1	1	1	1	1	1	1	1	1	1	1	1	1	1	1	1	1	1	1	1	1	1	1	1	1	1	1	1	1	1	1	1	1	1	1	1	1	1	1	1	1	1	1	1	1	1
Saimiri boliviensis	Bolivian squirrel monkey	KCCMR	2240	1	1	1	1	1	1	1	1	1	1	1	1	1	1	1	1	1	1	1	1	1	1	1	1	1	1	1	1	1	1	1	1	1	1	1	1	1	1	1	1	1	1	1	1	1	1
Saimiri boliviensis	Bolivian squirrel monkey	KCCMR	2427	1	1	1	1	1	1	1	1	1	1	1	1	1	1	1	1	1	1	1	1	1	1	1	1	1	1	1	1	1	1	1	1	1	1	1	1	1	1	1	1	1	1	1	1	1	1
Saimiri boliviensis	Bolivian squirrel monkey	KCCMR	4248	1	1	1	1	1	1	1	1	1	1	1	1	1	1	1	1	1	1	1	1	1	1	1	1	1	1	1	1	1	1	1	1	1	1	1	1	1	1	1	1	1	1	1	1	1	1
Saimiri boliviensis	Bolivian squirrel monkey	KCCMR	2573	1	1	1	1	1	1	1	1	1	1	1	1	1	1	1	1	1	1	1	1	1	1	1	1	1	1	1	1	1	1	1	1	1	1	1	1	1	1	1	1	1	1	1	1	1	1
Saimiri boliviensis	Bolivian squirrel monkey	KCCMR	2269	1	1	1	1	1	1	1	1	1	1	1	1	1	1	1	1	1	1	1	1	1	1	1	1	1	1	1	1	1	1	1	1	1	1	1	1	1	1	1	1	1	1	1	1	1	1
Saimiri boliviensis	Bolivian squirrel monkey	KCCMR	2560	1	1	1	1	1	1	1	1	1	1	1	1	1	1	1	1	1	1	1	1	1	1	1	1	1	1	1	1	1	1	1	1	1	1	1	1	1	1	1	1	1	1	1	1	1	1
Saimiri boliviensis	Bolivian squirrel monkey	KCCMR	2233	1	1	1	1	1	1	1	1	1	1	1	1	1	1	1	1	1	1	1	1	1	1	1	1	1	1	1	1	1	1	1	1	1	1	1	1	1	1	1	1	1	1	1	1	1	1
Saimiri boliviensis	Bolivian squirrel monkey	KCCMR	5161	1	1	1	1	1	1	1	1	1	1	1	1	1	1	1	1	1	1	1	1	1	1	1	1	1	1	1	1	1	1	1	1	1	1	1	1	1	1	1	1	1	1	1	1	1	1
Saimiri boliviensis peruviensis	Peruvian squirrel monkey	KCCMR	3526	1	1	1	1	1	1	1	1	1	1	1	1	1	1	1	1	1	1	1	1	1	1	1	1	1	1	1	1	1	1	1	1	1	1	1	1	1	1	1	1	1	1	1	1	1	1
Saimiri boliviensis peruviensis	Peruvian squirrel monkey	KCCMR	2291	1	1	1	1	1	1	1	1	1	1	1	1	1	1	1	1	1	1	1	1	1	1	1	1	1	1	1	1	1	1	1	1	1	1	1	1	1	1	1	1	1	1	1	1	1	1
Saimiri boliviensis peruviensis	Peruvian Black-Capped Squirrel Monkey	SDZICR	KB17911	1	1	1	1	1	1	1	1	1	1	1	1	1	1	1	1	1	1	1	1	1	1	1	1	1	1	1	1	1	1	1	1	1	1	1	1	1	1	1	1	1	1	1	1	1	1
Saimiri oerstedii oerstedii	Panamanian Red-Backed Squirrel Monkey	SDZICR	KB7456	1	1	1	1	1	1	1	1	1	1	1	1	1	1	1	1	1	1	1	1	1	1	1	1	1	1	1	1	1	1	1	1	1	1	1	1	1	1	1	1	1	1	1	1	1	1
Saimiri sciureus macrodon	Ecuadorian Squirrel Monkey	SDZICR	KB17915	1	1	1	1	1	1	1	1	1	1	1	1	1	1	1	1	1	1	1	1	1	1	1	1	1	1	1	1	1	1	1	1	1	1	1	1	1	1	1	1	1	1	1	1	1	1
Saimiri sp.	Squirrel Monkey	Chris C. Conroy	MVZ Mamm 196089	1	1	1	1	1	1	1	1	1	1	1	1	1	1	1	1	1	1	1	1	1	1	1	1	1	1	1	1	1	1	1	1	1	1	1	1	1	1	1	1	1	1	1	1	1	1
[truncated: 4 more columns]

## Sheet: Aotus genotype
				1	1	1	1	1	1	1	1	1	1	1	1	1	1	1	1	1	1	1	1	1	1	1	1	1	1	1	1	1	1	1	1	1	1	1	1	1	1	1	1	1	1	1	1	1	1
Species	Common name	Origin	ID	U_OM_72535	U_OM_72535	U_OM_87201	U_OM_87201	U_OM_87757	U_OM_87757	U_OM_67868	U_OM_67868	U_OM_69313	U_OM_69313	U_OM_90080	U_OM_90080	U_OM_73758	U_OM_73758	U_OM_79090	U_OM_79090	U_OM_80979	U_OM_80979	U_OM_73201	U_OM_73201	U_OM_83869	U_OM_83869	U_OM_85757_v2	U_OM_85757_v2	U_OM_84269	U_OM_84269	U_OM_71126	U_OM_71126	U_OM_71201	U_OM_71201	U_OM_85913	U_OM_85913	U_OM_79424	U_OM_79424	U_OM_86114	U_OM_86114	U_OM_76313	U_OM_76313	U_OM_84436	U_OM_84436	U_OM_81312	U_OM_81312	U_OM_84513	U_OM_84513	U_OM_83802	U_OM_83802
Homo sapiens	Human	ATCC	HeLa CCL-2	0	0	-9	-9	0	0	0	0	-9	-9	-9	-9	0	0	0	0	0	0	0	0	0	0	0	0	-9	-9	0	0	0	0	-9	-9	0	0	-9	-9	-9	-9	0	0	0	0	0	0	0	0
Callithrix jacchus	Common marmoset	NERPC	cj393-99, A02-738	0	0	0	0	0	0	0	0	-9	-9	0	0	0	0	0	0	0	0	0	0	0	0	0	0	0	1	0	0	0	0	0	0	0	0	-9	-9	0	0	0	0	0	0	0	0	0	0
Saimiri boliviensis	Bolivian squirrel monkey	KCCMR	2514	0	0	0	0	0	0	0	0	-9	-9	0	0	0	0	0	0	0	0	0	0	0	0	-9	-9	0	1	0	0	0	0	0	0	0	0	-9	-9	0	0	0	0	0	0	0	0	0	0
Aotus trivirgatus	Three-srtiped owl monkey	ATCC	CRL1556	0	0	0	0	1	1	1	1	1	1	1	1	1	1	-9	-9	1	1	1	1	0	0	1	1	1	1	1	1	1	1	1	1	1	1	1	1	1	1	1	1	1	1	1	1	1	1
Aotus nancymaae	Nancy Ma’s night monkey	KCCMR	85464	0	0	1	1	1	1	1	1	1	1	1	1	1	1	1	1	1	1	1	1	1	1	1	1	1	1	1	1	1	1	1	1	1	1	1	1	1	1	1	1	1	1	1	1	1	1
Aotus nancymaae	Nancy Ma’s night monkey	KCCMR	85676	1	0	1	1	1	1	1	1	1	1	1	1	1	1	1	1	1	1	1	1	1	1	1	1	1	1	1	1	1	1	1	1	1	1	1	1	-9	-9	1	1	1	1	1	1	1	1
Aotus nancymaae	Nancy Ma’s night monkey	KCCMR	86116	0	0	1	1	1	1	1	1	1	1	1	1	1	1	1	1	1	1	1	1	1	1	1	1	1	1	1	1	1	1	1	1	1	1	1	1	1	1	1	1	1	1	1	1	1	1
Aotus nancymaae	Nancy Ma’s night monkey	KCCMR	86334	1	0	1	1	1	1	1	1	1	1	1	1	1	1	1	1	1	1	1	1	1	1	1	1	1	1	1	1	1	1	1	1	1	1	1	1	1	1	1	1	1	1	1	1	1	1
Aotus nancymaae	Nancy Ma’s night monkey	KCCMR	85835	1	0	1	1	1	1	1	1	1	1	1	1	1	1	1	1	1	1	1	1	1	1	1	1	1	1	1	1	1	1	1	1	1	1	1	1	1	1	1	1	1	1	1	1	1	1
Aotus nancymaae	Nancy Ma’s night monkey	KCCMR	85974	1	0	1	1	1	1	1	1	1	1	1	1	1	1	1	1	1	1	1	1	1	1	1	1	1	1	1	1	1	1	1	1	1	1	1	1	1	1	1	1	1	1	1	1	1	1
Aotus nancymaae	Nancy Ma’s night monkey	KCCMR	86224	1	1	1	1	1	1	1	1	1	1	1	1	1	1	1	1	1	1	1	1	1	1	1	1	1	1	1	1	1	1	1	1	1	1	1	1	1	1	1	1	1	1	1	1	1	1
Aotus nancymaae	Nancy Ma’s night monkey	KCCMR	KB9129	0	0	1	1	1	1	1	1	1	1	1	1	1	1	1	1	1	1	1	1	1	1	1	1	1	1	1	1	1	1	1	1	1	1	1	1	1	1	1	1	1	1	1	1	1	1
Aotus nancymaae	Nancy Ma’s night monkey	KCCMR	85841	0	0	1	1	1	1	1	1	1	1	1	1	1	1	1	1	1	1	1	1	1	1	1	1	1	1	1	1	1	1	1	1	1	1	1	1	1	1	1	1	1	1	1	1	1	1
Aotus vociferans	Noisy owl monkey (Spix’s night monkey)	Chris C. Conroy	MVZ Mamm 153465	0	0	0	0	1	1	1	1	1	1	1	1	1	1	-9	-9	1	1	1	1	1	1	1	1	1	1	1	1	1	1	1	1	1	1	1	1	1	1	1	1	1	1	1	1	1	1
Aotus vociferans	Noisy owl monkey (Spix’s night monkey)	Chris C. Conroy	MVZ Mamm 155159	0	0	0	0	1	1	1	1	1	1	1	1	1	1	1	1	1	1	1	1	1	1	1	1	1	1	1	1	1	1	1	1	1	1	1	1	1	1	1	1	1	1	1	1	1	1
Aotus vociferans	Noisy owl monkey (Spix’s night monkey)	KCCMR	86100	0	0	0	0	1	1	1	1	1	1	1	1	1	1	-9	-9	1	1	1	1	1	1	1	1	1	1	1	1	1	1	1	1	1	1	1	1	1	1	1	1	1	1	1	1	1	1
Aotus vociferans	Noisy owl monkey (Spix’s night monkey)	KCCMR	86218	0	0	0	0	1	1	1	1	1	1	1	1	1	1	1	1	1	1	1	1	1	1	1	1	1	1	1	1	1	1	1	1	1	1	1	1	1	1	1	1	1	1	1	1	1	1
Aotus vociferans	Noisy owl monkey (Spix’s night monkey)	KCCMR	85962	0	0	0	0	1	1	1	1	1	1	1	1	1	1	1	1	1	1	1	1	1	1	1	1	1	1	1	1	1	1	1	1	1	1	1	1	1	1	1	1	1	1	1	1	1	1
Aotus vociferans	Noisy owl monkey (Spix’s night monkey)	KCCMR	86230	0	0	0	0	1	1	1	1	1	1	1	1	1	1	1	1	1	1	1	1	1	1	1	1	1	1	1	1	1	1	1	1	1	1	1	1	1	1	1	1	1	1	1	1	1	1
Aotus azarae	Azara’s night monkey (southern night monkey)	KCCMR	85457	1	1	1	1	1	1	1	1	1	1	1	1	1	1	1	1	1	1	1	1	1	1	1	1	1	1	1	1	1	1	1	1	1	1	1	1	1	1	1	1	1	1	1	1	1	1
Aotus azarae	Azara’s night monkey (southern night monkey)	KCCMR	85818	1	1	1	1	1	1	1	1	1	1	1	1	1	1	-9	-9	1	1	1	1	1	1	1	1	1	1	1	1	1	1	1	1	1	1	1	1	1	1	-9	-9	1	1	1	1	1	1
Aotus azarae	Azara’s night monkey	SDZICR	KB10043	1	1	1	1	1	1	1	1	1	1	1	1	1	1	1	1	1	1	1	1	-9	-9	1	1	1	1	1	1	1	1	1	1	1	1	1	1	1	1	-9	-9	1	1	1	1	1	1
Aotus lemurinus griseimembra	Panamanian night monkey	SDZICR	KB4883	0	0	0	0	1	0	1	1	1	1	-9	-9	1	1	1	1	1	1	1	1	0	0	1	1	1	0	0	0	1	1	1	1	1	1	1	1	1	1	1	0	1	1	1	0	1	1
Aotus trivirgatus	Three-striped owl monkey	Museum Southwestern Biology	MSB:Mamm:212080	0	0	0	0	1	1	1	1	1	1	1	1	1	1	1	1	1	1	1	1	0	0	1	1	1	1	1	1	1	1	1	1	1	1	-9	-9	1	1	1	1	1	1	1	1	1	1
Aotus trivirgatus	Three-striped owl monkey	Museum Southwestern Biology	MSB:Mamm:41436	0	0	0	0	1	1	1	1	1	1	1	1	1	1	1	1	1	1	1	1	0	0	1	1	1	1	1	1	1	1	1	1	1	1	-9	-9	1	1	1	1	1	1	1	1	1	1
Aotus trivirgatus	Three-striped owl monkey	Museum Southwestern Biology	MSB:Mamm:56874	0	0	0	0	1	1	1	1	1	1	1	1	1	1	1	1	1	1	1	1	0	0	1	1	1	1	1	1	1	1	1	1	1	1	1	1	1	1	1	1	1	1	1	1	1	1
[truncated: 194 more columns]
