# Supplementary material for: Amplification Dynamics of Platy-1 Retrotransposons in the Cebidae Platyrrhine Lineage
Source: Genome Biol Evol. 2019 Mar 19;11(4):1105–16. doi: 10.1093/gbe/evz062 (PMC6464705; doi:10.1093/gbe/evz062)
Supplement: Supplementary Data [file evz062_supp.zip › Supplementary File 4.xlsx]

## Sheet: Capuchin element age
Locus	% divergence	Percent	Age (my)
Cebus_Platy-1-1_NW_016107606.1_1100449-1100543_+	8.5	0.085	14.1102
Cebus_Platy-1-1_NW_016107397.1_80237-80339_-	8.8	0.088	14.6082
Cebus_Platy-1-1_NW_016107441.1_3980371-3980473_-	8.8	0.088	14.6082
Cebus_Platy-1-1_NW_016107416.1_2929272-2929374_-	9.9	0.099	16.4343
Cebus_Platy-1-1_NW_016107351.1_5822033-5822136_+	9.9	0.099	16.4343
Cebus_Platy-1-1_NW_016107348.1_3993708-3993811_+	10.2	0.102	16.9323
Cebus_Platy-1-1_NW_016107394.1_2692373-2692470_+	10.4	0.104	17.2643
Cebus_Platy-1-1_NW_016107593.1_2713183-2713285_-	10.8	0.108	17.9283
Cebus_Platy-1-1_NW_016107339.1_5388965-5389066_+	10.9	0.109	18.0943
Cebus_Platy-1-1_NW_016107357.1_15660334-15660436_+	10.9	0.109	18.0943
Cebus_Platy-1-1_NW_016107339.1_12242931-12243025_-	11.7	0.117	19.4223
Cebus_Platy-1-1_NW_016107658.1_791138-791239_+	11.9	0.119	19.7543
Cebus_Platy-1-1_NW_016107535.1_1957444-1957550_+	12	0.12	19.9203
Cebus_Platy-1-1_NW_016107372.1_1592298-1592400_+	12.4	0.124	20.5843
Cebus_Platy-1-1_NW_016107596.1_2704565-2704673_+	13	0.13	21.5803
Cebus_Platy-1-1_NW_016107931.1_283694-283797_-	13.9	0.139	23.0744
Cebus_Platy-1-1_NW_016107528.1_1082269-1082370_-	14	0.14	23.2404
Cebus_Platy-1-1_NW_016107357.1_18141251-18141354_+	14.6	0.146	24.2364
Cebus_Platy-1-1_NW_016107387.1_4889096-4889198_-	14.8	0.148	24.5684
Cebus_Platy-1-1_NW_016107394.1_3898414-3898510_+	15.6	0.156	25.8964
Cebus_Platy-1-1_NW_016107626.1_2670867-2670967_+	16	0.16	26.5604
Cebus_Platy-1-1_NW_016107347.1_10185112-10185208_-	16.8	0.168	27.8884
Cebus_Platy-1-1_NW_016107993.1_545299-545402_-	17.5	0.175	29.0505
Cebus_Platy-1-1_NW_016107424.1_436525-436627_+	17.5	0.175	29.0505
Cebus_Platy-1-1_NW_016107484.1_1478783-1478885_-	17.6	0.176	29.2165
Cebus_Platy-1-1_NW_016107549.1_1554025-1554128_-	23.7	0.237	39.3426
Cebus_Platy-1-2_NW_016107358.1_7808976-7809060_-	7.1	0.071	11.7862
Cebus_Platy-1-2_NW_016107760.1_372388-372490_-	7.8	0.078	12.9482
Cebus_Platy-1-2_NW_016107403.1_1281490-1281592_+	7.8	0.078	12.9482
Cebus_Platy-1-2_NW_016108138.1_188481-188578_+	8.3	0.083	13.7782
Cebus_Platy-1-2_NW_016107672.1_2221977-2222079_+	8.8	0.088	14.6082
Cebus_Platy-1-2_NW_016107915.1_683681-683783_+	9.8	0.098	16.2683
Cebus_Platy-1-2_NW_016108044.1_763160-763263_+	10.7	0.107	17.7623
Cebus_Platy-1-2_NW_016107348.1_892399-892500_-	11.9	0.119	19.7543
Cebus_Platy-1-2_NW_016107415.1_6115959-6116060_-	12.2	0.122	20.2523
Cebus_Platy-1-2_NW_016107482.1_3179792-3179894_-	13	0.13	21.5803
Cebus_Platy-1-2_NW_016107629.1_1918019-1918120_-	13.7	0.137	22.7424
Cebus_Platy-1-2_NW_016107471.1_811140-811242_-	14.7	0.147	24.4024
Cebus_Platy-1-2_NW_016107326.1_10270754-10270855_+	15.2	0.152	25.2324
Cebus_Platy-1-2_NW_016107397.1_780662-780762_+	16.2	0.162	26.8924
Cebus_Platy-1-2_NW_016107402.1_4213001-4213102_+	18.8	0.188	31.2085
Cebus_Platy-1-2_NW_016107443.1_2705990-2706087_-	8.2	0.082	13.6122
Cebus_Platy-1-2a_NW_016107402.1_2539667-2539764_+	4.1	0.041	6.80611
Cebus_Platy-1-2a_NW_016107402.1_2539663-2539763_+	4.1	0.041	6.80611
Cebus_Platy-1-2a_NW_016107333.1_9841584-9841687_+	4.8	0.048	7.96813
Cebus_Platy-1-2a_NW_016107700.1_416956-417059_+	5	0.05	8.30013
Cebus_Platy-1-2a_NW_016107983.1_156513-156615_+	6.2	0.062	10.2922
Cebus_Platy-1-2a_NW_016107936.1_307451-307549_+	6.4	0.064	10.6242
Cebus_Platy-1-2a_NW_016107604.1_2428361-2428463_-	6.9	0.069	11.4542
Cebus_Platy-1-2a_NW_016107362.1_2615145-2615247_+	6.9	0.069	11.4542
Cebus_Platy-1-2a_NW_016107934.1_161041-161143_-	7	0.07	11.6202
Cebus_Platy-1-2a_NW_016107383.1_6412390-6412491_+	7.1	0.071	11.7862
Cebus_Platy-1-2a_NW_016107784.1_408113-408205_-	7.6	0.076	12.6162
Cebus_Platy-1-2a_NW_016107575.1_1861512-1861614_-	7.8	0.078	12.9482
Cebus_Platy-1-2a_NW_016107700.1_463831-463934_-	7.8	0.078	12.9482
Cebus_Platy-1-2a_NW_016107349.1_4580724-4580826_-	7.8	0.078	12.9482
Cebus_Platy-1-2a_NW_016107351.1_4607530-4607631_-	8	0.08	13.2802
Cebus_Platy-1-2a_NW_016107417.1_3119322-3119424_+	8	0.08	13.2802
Cebus_Platy-1-2a_NW_016107633.1_517718-517819_+	8	0.08	13.2802
Cebus_Platy-1-2a_NW_016107354.1_2689500-2689590_+	8	0.08	13.2802
Cebus_Platy-1-2a_NW_016107391.1_699610-699710_+	9	0.09	14.9402
Cebus_Platy-1-2a_NW_016107446.1_4514009-4514111_+	9.8	0.098	16.2683
Cebus_Platy-1-2a_NW_016107375.1_9245083-9245185_+	9.9	0.099	16.4343
Cebus_Platy-1-2a_NW_016107574.1_995809-995911_+	10.2	0.102	16.9323
Cebus_Platy-1-2a_NW_016107380.1_1798302-1798405_-	10.7	0.107	17.7623
Cebus_Platy-1-2a_NW_016107667.1_1318076-1318178_-	10.8	0.108	17.9283
Cebus_Platy-1-2a_NW_016107453.1_748630-748732_+	11	0.11	18.2603
Cebus_Platy-1-2a_NW_016107390.1_847836-847938_+	11.1	0.111	18.4263
Cebus_Platy-1-2a_NW_016107595.1_2835819-2835916_+	11.3	0.113	18.7583
Cebus_Platy-1-2a_NW_016107481.1_2160608-2160708_+	11.3	0.113	18.7583
Cebus_Platy-1-2a_NW_016107353.1_945113-945212_+_former_2	13.1	0.131	21.7463
Cebus_Platy-1-2a_NW_016108172.1_4178-4280_-	13.9	0.139	23.0744
Cebus_Platy-1-2a_NW_016107333.1_9388012-9388113_+	14	0.14	23.2404
Cebus_Platy-1-2a_NW_016107514.1_1090224-1090325_-	14.1	0.141	23.4064
Cebus_Platy-1-2a_NW_016107678.1_1104652-1104751_+	15.2	0.152	25.2324
Cebus_Platy-1-2a_NW_016107379.1_4937622-4937720_+	15.3	0.153	25.3984
Cebus_Platy-1-2a_NW_016107692.1_1720268-1720372_-	16.4	0.164	27.2244
Cebus_Platy-1-2a_NW_016107316.1_5669745-5669847_+	17.5	0.175	29.0505
Cebus_Platy-1-2b_NW_016107391.1_577350-577441_+	5.6	0.056	9.29615
Cebus_Platy-1-2b_NW_016107328.1_8022270-8022372_+	6.2	0.062	10.2922
Cebus_Platy-1-2b_NW_016107742.1_391991-392092_-	7	0.07	11.6202
Cebus_Platy-1-2b_NW_016107377.1_595564-595666_-	7.8	0.078	12.9482
Cebus_Platy-1-2b_NW_016107337.1_5974884-5974986_+	7.8	0.078	12.9482
Cebus_Platy-1-2b_NW_016107702.1_1253551-1253652_+	7.9	0.079	13.1142
Cebus_Platy-1-2b_NW_016107581.1_1721138-1721241_+	9.1	0.091	15.1062
Cebus_Platy-1-2b_NW_016107319.1_5359646-5359743_+	9.4	0.094	15.6042
Cebus_Platy-1-2b_NW_016107372.1_3718977-3719073_-	9.4	0.094	15.6042
Cebus_Platy-1-2b_NW_016107383.1_7993051-7993145_-	9.7	0.097	16.1023
Cebus_Platy-1-2b_NW_016107518.1_322793-322894_+	10.9	0.109	18.0943
Cebus_Platy-1-2b_NW_016107956.1_825775-825868_+	10.9	0.109	18.0943
Cebus_Platy-1-2b_NW_016107357.1_3385712-3385814_+	10.9	0.109	18.0943
Cebus_Platy-1-2b_NW_016107814.1_918128-918230_+	11.8	0.118	19.5883
Cebus_Platy-1-2b_NW_016107822.1_638497-638599_+	11.8	0.118	19.5883
Cebus_Platy-1-2b_NW_016107379.1_7954829-7954931_+	11.8	0.118	19.5883
Cebus_Platy-1-2b_NW_016107445.1_1627578-1627680_-	11.9	0.119	19.7543
Cebus_Platy-1-2b_NW_016107348.1_1289246-1289348_+	13.9	0.139	23.0744
Cebus_Platy-1-2b_NW_016107534.1_960620-960723_-	14.6	0.146	24.2364
Cebus_Platy-1-2b_NW_016107902.1_878816-878918_-	16.8	0.168	27.8884
Cebus_Platy-1-2b_NW_016107402.1_4212997-4213098_+_former_2	21.8	0.218	36.1886
Cebus_Platy-1-3_NW_016107342.1_3264885-3264986_+	4.2	0.042	6.97211
Cebus_Platy-1-3_NW_016107520.1_2937869-2937971_-	4.9	0.049	8.13413
Cebus_Platy-1-3_NW_016107390.1_3928458-3928543_-	5.6	0.056	9.29615
Cebus_Platy-1-3_NW_016107469.1_1704239-1704341_-	5.9	0.059	9.79416
Cebus_Platy-1-3_NW_016107327.1_11460725-11460826_-	5.9	0.059	9.79416
Cebus_Platy-1-3_NW_016107366.1_7666126-7666228_+	6.9	0.069	11.4542
Cebus_Platy-1-3_NW_016107351.1_1449572-1449666_-	7.6	0.076	12.6162
Cebus_Platy-1-3_NW_016107397.1_8328478-8328580_-	7.8	0.078	12.9482
Cebus_Platy-1-3_NW_016107391.1_2359210-2359312_+	8.2	0.082	13.6122
Cebus_Platy-1-3_NW_016108198.1_124159-124255_-	8.7	0.087	14.4422
Cebus_Platy-1-3_NW_016107973.1_234452-234555_+	9.7	0.097	16.1023
Cebus_Platy-1-3_NW_016107553.1_3070015-3070116_+	9.9	0.099	16.4343
Cebus_Platy-1-3_NW_016107317.1_6960708-6960808_+	10	0.1	16.6003
Cebus_Platy-1-3_NW_016107717.1_1756515-1756616_+	10.1	0.101	16.7663
Cebus_Platy-1-3_NW_016107552.1_1950140-1950241_+	10.8	0.108	17.9283
Cebus_Platy-1-3_NW_016107826.1_779554-779656_-	10.9	0.109	18.0943
Cebus_Platy-1-3_NW_016107835.1_1328201-1328303_+	11.2	0.112	18.5923
Cebus_Platy-1-3_NW_016107850.1_884787-884889_-	11.8	0.118	19.5883
Cebus_Platy-1-3_NW_016107357.1_14360638-14360743_-	11.8	0.118	19.5883
Cebus_Platy-1-3_NW_016107341.1_9438961-9439063_+	11.8	0.118	19.5883
Cebus_Platy-1-3_NW_016107793.1_1060781-1060883_+	12	0.12	19.9203
Cebus_Platy-1-3_NW_016107512.1_657003-657084_-	12.3	0.123	20.4183
Cebus_Platy-1-3_NW_016107327.1_11751171-11751273_-	13.7	0.137	22.7424
Cebus_Platy-1-3_NW_016107345.1_6725864-6725966_+	13.7	0.137	22.7424
Cebus_Platy-1-4_NW_016107418.1_3421589-3421691_+	14	0.14	23.2404
Cebus_Platy-1-4_NW_016107564.1_562265-562368_+	3.9	0.039	6.4741
Cebus_Platy-1-4a_NW_016107477.1_3282050-3282151_+	1	0.01	1.66003
Cebus_Platy-1-4a_NW_016107435.1_3016219-3016320_-	2	0.02	3.32005
Cebus_Platy-1-4a_NW_016107707.1_959430-959531_+	2	0.02	3.32005
Cebus_Platy-1-4a_NW_016107368.1_3139387-3139489_-	2.9	0.029	4.81408
Cebus_Platy-1-4a_NW_016107408.1_6305816-6305918_-	3	0.03	4.98008
Cebus_Platy-1-4a_NW_016107394.1_5844056-5844157_+	3	0.03	4.98008
Cebus_Platy-1-4a_NW_016107423.1_2912227-2913528_-	3	0.03	4.98008
Cebus_Platy-1-4a_NW_016107324.1_3565978-3566080_+	3.9	0.039	6.4741
Cebus_Platy-1-4a_NW_016107517.1_4159111-4159208_+	4.1	0.041	6.80611
Cebus_Platy-1-4a_NW_016107736.1_711960-712055_-	4.2	0.042	6.97211
Cebus_Platy-1-4a_NW_016107774.1_1415826-1415928_+	4.9	0.049	8.13413
Cebus_Platy-1-4a_NW_016107350.1_542274-542376_+	4.9	0.049	8.13413
Cebus_Platy-1-4a_NW_016107511.1_2631683-2631785_-	5	0.05	8.30013
Cebus_Platy-1-4a_NW_016108056.1_141474-141576_-	5	0.05	8.30013
Cebus_Platy-1-4a_NW_016107411.1_3019364-3019465_-	5	0.05	8.30013
Cebus_Platy-1-4a_NW_016107340.1_10634567-10634667_+	5	0.05	8.30013
Cebus_Platy-1-4a_NW_016107342.1_5041685-5041786_+	5	0.05	8.30013
Cebus_Platy-1-4a_NW_016107403.1_2828681-2828782_+	5.2	0.052	8.63214
Cebus_Platy-1-4a_NW_016107357.1_11428699-11428801_+	5.9	0.059	9.79416
Cebus_Platy-1-4a_NW_016107367.1_7992271-7993572_-	6.1	0.061	10.1262
Cebus_Platy-1-4a_NW_016107956.1_586937-587040_-	6.8	0.068	11.2882
Cebus_Platy-1-4a_NW_016107564.1_797100-797202_-	6.9	0.069	11.4542
Cebus_Platy-1-4a_NW_016107365.1_7945868-7945971_-	6.9	0.069	11.4542
Cebus_Platy-1-4a_NW_016107444.1_4085325-4085427_+	6.9	0.069	11.4542
Cebus_Platy-1-4a_NW_016107553.1_1843767-1843852_-	7.1	0.071	11.7862
Cebus_Platy-1-4a_NW_016107374.1_7094536-7094634_-	7.1	0.071	11.7862
Cebus_Platy-1-4a_NW_016107343.1_6515664-6515764_-	8.3	0.083	13.7782
Cebus_Platy-1-4a_NW_016107520.1_3286752-3286853_+	8.9	0.089	14.7742
Cebus_Platy-1-4a_NW_016107324.1_6877109-6877213_+	9	0.09	14.9402
Cebus_Platy-1-4a_NW_016107551.1_3412237-3412339_+	9.9	0.099	16.4343
Cebus_Platy-1-4a_NW_016107319.1_11900022-11901326_-	10.5	0.105	17.4303
Cebus_Platy-1-4a_NW_016107500.1_3905602-3906904_-	12.1	0.121	20.0863
Cebus_Platy-1-4a_NW_016107788.1_759882-759985_-	13	0.13	21.5803
Cebus_Platy-1-4a_NW_016107649.1_961901-963203_-	13.3	0.133	22.0784
Cebus_Platy-1-5_NW_016107792.1_131192-131297_-	4.8	0.048	7.96813
Cebus_Platy-1-5_NW_016108013.1_249145-249251_+	4.8	0.048	7.96813
Cebus_Platy-1-5_NW_016107831.1_219785-219890_+	5.8	0.058	9.62815
Cebus_Platy-1-5_NW_016107482.1_5012032-5012132_+	6	0.06	9.96016
Cebus_Platy-1-5_NW_016107350.1_9467094-9467196_-	6.9	0.069	11.4542
Cebus_Platy-1-5_NW_016107317.1_11811919-11812019_-	7	0.07	11.6202
Cebus_Platy-1-5_NW_016107519.1_3022845-3022952_-	8.4	0.084	13.9442
Cebus_Platy-1-5_NW_016107518.1_2956676-2956781_+	8.6	0.086	14.2762
Cebus_Platy-1-5_NW_016107952.1_705047-705154_+	11.2	0.112	18.5923
Cebus_Platy-1-5_NW_016108037.1_413787-413889_+	11.9	0.119	19.7543
Cebus_Platy-1-5_NW_016107425.1_5445313-5445413_+	13.1	0.131	21.7463
Cebus_Platy-1-6_NW_016107410.1_2738288-2738390_+	24.5	0.245	40.6707

## Sheet: Squirrel monkey element age
Locus	% divergence	Percent	Age
Saimiri_Platy-1-1_NW_003943671.1_10037558:10040061_+	4.9	0.049	8.13413
Saimiri_Platy-1-1_NW_003943650.1_5633262:5635766_+	5	0.05	8.30013
Saimiri_Platy-1-1_NW_003943618.1_26058436:26060938_+	9.2	0.092	15.2722
Saimiri_Platy-1-1_NW_003943637.1_20490443:20492946_-	9.8	0.098	16.2683
Saimiri_Platy-1-1_NW_003943612.1_3334266:3336763_+	10.5	0.105	17.4303
Saimiri_Platy-1-1_NW_003943665.1_13868893:13871395_-	11.8	0.118	19.5883
Saimiri_Platy-1-1_NW_003943637.1_2884851:2887353_+	12	0.12	19.9203
Saimiri_Platy-1-1_NW_003943624.1_10111290:10113792_+	12.2	0.122	20.2523
Saimiri_Platy-1-1_NW_003943732.1_4276562:4279064_+	12.8	0.128	21.2483
Saimiri_Platy-1-1_NW_003943624.1_18711288:18713795_+	13	0.13	21.5803
Saimiri_Platy-1-1_NW_003943733.1_3711597:3714093_-	13.8	0.138	22.9084
Saimiri_Platy-1-1_NW_003943636.1_8777451:8779953_+	14.1	0.141	23.4064
Saimiri_Platy-1-1_NW_003943620.1_26400460:26402962_-	14.8	0.148	24.5684
Saimiri_Platy-1-1_NW_003943629.1_9540247:9542749_+	14.8	0.148	24.5684
Saimiri_Platy-1-1_NW_003943652.1_907418:909920_+	14.8	0.148	24.5684
Saimiri_Platy-1-1_NW_003943639.1_2973719:2976217_+	15.3	0.153	25.3984
Saimiri_Platy-1-1_NW_003943661.1_11515143:11517639_+	16.7	0.167	27.7224
Saimiri_Platy-1-1_NW_003943629.1_1276518:1279014_-	16.7	0.167	27.7224
Saimiri_Platy-1-1_NW_003943649.1_3252238:3254733_-	17.9	0.179	29.7145
Saimiri_Platy-1-1_NW_003943619.1_16386757:16389259_+	18.4	0.184	30.5445
Saimiri_Platy-1-1_NW_003943626.1_19068471:19070967_-	19.8	0.198	32.8685
Saimiri_Platy-1-1_NW_003943604.1_57673821:57676313_-	21.7	0.217	36.0226
Saimiri_Platy-1-1_NW_003943730.1_4856344:4858840_+	24	0.24	39.8406
Saimiri_Platy-1-2_NW_003943640.1_10141746:10144249_-	7.8	0.078	12.9482
Saimiri_Platy-1-2_NW_003943608.1_33150274:33152776_+	7.8	0.078	12.9482
Saimiri_Platy-1-2_NW_003943647.1_3154830:3157331_+	9	0.09	14.9402
Saimiri_Platy-1-2_NW_003943628.1_12640312:12642813_-	9.9	0.099	16.4343
Saimiri_Platy-1-2_NW_003943668.1_4933544:4936043_+	10.1	0.101	16.7663
Saimiri_Platy-1-2_NW_003943611.1_40873323:40875824_+	11	0.11	18.2603
Saimiri_Platy-1-2_NW_003943604.1_60226577:60229082_+	11.5	0.115	19.0903
Saimiri_Platy-1-2_NW_003943615.1_4726436:4728937_-	11.9	0.119	19.7543
Saimiri_Platy-1-2_NW_003943719.1_5144201:5146699_-	13.3	0.133	22.0784
Saimiri_Platy-1-2_NW_003943617.1_27784437:27786939_-	15.8	0.158	26.2284
Saimiri_Platy-1-2a_NW_003943604.1_16777125:16779615_+	4.5	0.045	7.47012
Saimiri_Platy-1-2a_NW_003943672.1_1960477:1962979_-	4.9	0.049	8.13413
Saimiri_Platy-1-2a_NW_003943726.1_2958133:2960635_-	5.9	0.059	9.79416
Saimiri_Platy-1-2a_NW_003943605.1_1706674:1709175_+	5.9	0.059	9.79416
Saimiri_Platy-1-2a_NW_003943752.1_1911401:1913903_+	6	0.06	9.96016
Saimiri_Platy-1-2a_NW_003943613.1_17609559:17612058_-	6.1	0.061	10.1262
Saimiri_Platy-1-2a_NW_003943607.1_22041517:22044005_-	6.8	0.068	11.2882
Saimiri_Platy-1-2a_NW_003943612.1_14496810:14499310_+	7	0.07	11.6202
Saimiri_Platy-1-2a_NW_003943707.1_4959345:4961847_-	7.8	0.078	12.9482
Saimiri_Platy-1-2a_NW_003943673.1_8631009:8633512_+	7.8	0.078	12.9482
Saimiri_Platy-1-2a_NW_003943725.1_5208988:5211490_+	8	0.08	13.2802
Saimiri_Platy-1-2a_NW_003943813.1_995714:998217_-	8.7	0.087	14.4422
Saimiri_Platy-1-2a_NW_003943667.1_11394513:11397016_+	8.7	0.087	14.4422
Saimiri_Platy-1-2a_NW_003944621.1_369:2870_+	8.9	0.089	14.7742
Saimiri_Platy-1-2a_NW_003943615.1_4512009:4514511_+	8.9	0.089	14.7742
Saimiri_Platy-1-2a_NW_003943613.1_8420620:8423116_+	9.5	0.095	15.7703
Saimiri_Platy-1-2a_NW_003943617.1_28176160:28178664_+	9.7	0.097	16.1023
Saimiri_Platy-1-2a_NW_003943676.1_1145974:1148476_+	9.9	0.099	16.4343
Saimiri_Platy-1-2a_NW_003943693.1_7742373:7744875_+	10	0.1	16.6003
Saimiri_Platy-1-2a_NW_003943685.1_153557:156059_+	10.8	0.108	17.9283
Saimiri_Platy-1-2a_NW_003943613.1_40895073:40897576_+	10.8	0.108	17.9283
Saimiri_Platy-1-2a_NW_003943625.1_19461289:19463790_-	12.9	0.129	21.4143
Saimiri_Platy-1-2a_NW_003943622.1_21555216:21557737_+	12.9	0.129	21.4143
Saimiri_Platy-1-2a_NW_003943640.1_12744655:12747155_-	13	0.13	21.5803
Saimiri_Platy-1-2a_NW_003943610.1_45240745:45243246_+	13	0.13	21.5803
Saimiri_Platy-1-2a_NW_003943611.1_20662456:20664940_-	15.5	0.155	25.7304
Saimiri_Platy-1-2a_NW_003943605.1_46827113:46829615_-	15.7	0.157	26.0624
Saimiri_Platy-1-2a_NW_003943621.1_17550230:17552734_+	18.2	0.182	30.2125
Saimiri_Platy-1-2b_NW_003943655.1_2452395:2454897_+	7.1	0.071	11.7862
Saimiri_Platy-1-2b_NW_003943639.1_6652985:6655486_+	7.2	0.072	11.9522
Saimiri_Platy-1-2b_NW_003943657.1_6905863:6908358_+	8.7	0.087	14.4422
Saimiri_Platy-1-2b_NW_003943639.1_5773822:5776322_-	9	0.09	14.9402
Saimiri_Platy-1-2b_NW_003943607.1_42148989:42151491_+	9.9	0.099	16.4343
Saimiri_Platy-1-2b_NW_003943619.1_23377500:23380012_-	10.1	0.101	16.7663
Saimiri_Platy-1-2b_NW_003943753.1_1319670:1322171_+	10.2	0.102	16.9323
Saimiri_Platy-1-2b_NW_003943731.1_3478231:3480734_+	11.7	0.117	19.4223
Saimiri_Platy-1-2b_NW_003943654.1_4273134:4275628_-	11.7	0.117	19.4223
Saimiri_Platy-1-2b_NW_003943618.1_2385078:2387581_-	11.8	0.118	19.5883
Saimiri_Platy-1-2b_NW_003943653.1_1044085:1046587_+	12.8	0.128	21.2483
Saimiri_Platy-1-2b_NW_003943617.1_9915545:9918044_+	13.1	0.131	21.7463
Saimiri_Platy-1-2b_NW_003943605.1_70388285:70390795_+	13.3	0.133	22.0784
Saimiri_Platy-1-2b_NW_003943609.1_22239272:22241773_+	13.5	0.135	22.4104
Saimiri_Platy-1-2b_NW_003943645.1_12865803:12868305_+	13.9	0.139	23.0744
Saimiri_Platy-1-2b_NW_003943708.1_3128326:3130828_+	16.7	0.167	27.7224
Saimiri_Platy-1-2b_NW_003943612.1_10848863:10851364_-	18.2	0.182	30.2125
Saimiri_Platy-1-2b_NW_003943649.1_11996235:11998737_+	18.6	0.186	30.8765
Saimiri_Platy-1-2b_NW_003943641.1_3254251:3256744_+	24.7	0.247	41.0027
Saimiri_Platy-1-3_NW_003943611.1_44125674:44128175_+	5	0.05	8.30013
Saimiri_Platy-1-3_NW_003943605.1_87472:89970_+	6.1	0.061	10.1262
Saimiri_Platy-1-3_NW_003943609.1_41039838:41042339_+	6.9	0.069	11.4542
Saimiri_Platy-1-3_NW_003943650.1_6878739:6881242_+	7.4	0.074	12.2842
Saimiri_Platy-1-3_NW_003943615.1_25960099:25962602_-	7.8	0.078	12.9482
Saimiri_Platy-1-3_NW_003943606.1_32959832:32962334_-	7.9	0.079	13.1142
Saimiri_Platy-1-3_NW_003943650.1_1349453:1351948_-	8.6	0.086	14.2762
Saimiri_Platy-1-3_NW_003943622.1_22090956:22093458_+	8.9	0.089	14.7742
Saimiri_Platy-1-3_NW_003943608.1_17424183:17426686_+	9	0.09	14.9402
Saimiri_Platy-1-3_NW_003943691.1_3233362:3235876_+	9.2	0.092	15.2722
Saimiri_Platy-1-3_NW_003943716.1_6046365:6048868_+	9.7	0.097	16.1023
Saimiri_Platy-1-3_NW_003943713.1_6717356:6719858_-	9.9	0.099	16.4343
Saimiri_Platy-1-3_NW_003943795.1_1009829:1012329_-	10	0.1	16.6003
Saimiri_Platy-1-3_NW_003943669.1_11035183:11037682_+	10.1	0.101	16.7663
Saimiri_Platy-1-3_NW_003943641.1_18384097:18386599_+	10.9	0.109	18.0943
Saimiri_Platy-1-3_NW_003943604.1_507341:509851_+	11	0.11	18.2603
Saimiri_Platy-1-3_NW_003943738.1_4204344:4206850_-	11.8	0.118	19.5883
Saimiri_Platy-1-3_NW_003943705.1_5153679:5156180_+	12	0.12	19.9203
Saimiri_Platy-1-3_NW_003943667.1_5219474:5221976_+	12.2	0.122	20.2523
Saimiri_Platy-1-3_NW_003943616.1_2347350:2349855_-	12.4	0.124	20.5843
Saimiri_Platy-1-3_NW_003943629.1_11708465:11710967_-	15.7	0.157	26.0624
Saimiri_Platy-1-4a_NW_003943606.1_6781032:6783535_-	1.9	0.019	3.15405
Saimiri_Platy-1-4a_NW_003943612.1_6461750:6464248_+	3.1	0.031	5.14608
Saimiri_Platy-1-4a_NW_003943738.1_1401730:1404229_+	4	0.04	6.64011
Saimiri_Platy-1-4a_NW_003943626.1_18658328:18660831_-	4.8	0.048	7.96813
Saimiri_Platy-1-4a_NW_003943699.1_8331458:8333961_+	4.8	0.048	7.96813
Saimiri_Platy-1-4a_NW_003943684.1_138807:141309_+	5	0.05	8.30013
Squirrel_Platy-1-4a_NW_003943612.1:39478956-39480257_-	5.1	0.051	8.46614
Saimiri_Platy-1-4a_NW_003943615.1_33512912:33515413_+	5.2	0.052	8.63214
Saimiri_Platy-1-4a_NW_003943612.1_28521219:28523722_+	5.8	0.058	9.62815
Saimiri_Platy-1-4a_NW_003943622.1_241459:243960_-	5.9	0.059	9.79416
Saimiri_Platy-1-4a_NW_003943606.1_42900461:42902965_+	5.9	0.059	9.79416
Squirrel_Platy-1-4a_NW_003943747.1:4217089-4218390_-	6.2	0.062	10.2922
Saimiri_Platy-1-4a_NW_003943613.1_7454659:7457155_-	6.2	0.062	10.2922
Saimiri_Platy-1-4a_NW_003943672.1_6665380:6667883_-	6.8	0.068	11.2882
Saimiri_Platy-1-4a_NW_003943775.1_529291:531791_+	7	0.07	11.6202
Saimiri_Platy-1-4a_NW_003943731.1_5641960:5644462_+	7	0.07	11.6202
Saimiri_Platy-1-4a_NW_003943730.1_2076678:2079181_-	7.8	0.078	12.9482
Squirrel_Platy-1-4a_NW_003943604.1:36625130-36626429_+	7.9	0.079	13.1142
Saimiri_Platy-1-4a_NW_003943645.1_2692074:2694576_-	7.9	0.079	13.1142
Saimiri_Platy-1-4a_NW_003943651.1_16375904:16378407_+	8.1	0.081	13.4462
Saimiri_Platy-1-4a_NW_003943641.1_11631192:11633695_+	8.1	0.081	13.4462
Squirrel_Platy-1-4a_NW_003943657.1:328883-330184_-	8.1	0.081	13.4462
Saimiri_Platy-1-4a_NW_003943647.1_15115940:15118438_+	8.5	0.085	14.1102
Saimiri_Platy-1-4a_NW_003943648.1_16369238:16371741_-	8.7	0.087	14.4422
Squirrel_Platy-1-4a_NW_003943781.1:184332-185635_-	8.9	0.089	14.7742
Squirrel_Platy-1-4a_NW_003943610.1:40063113-40064416_-	9	0.09	14.9402
Squirrel_Platy-1-4a_NW_003943618.1:30586949-30588244_-	9	0.09	14.9402
Saimiri_Platy-1-4a_NW_003943799.1_442780:445281_+	9	0.09	14.9402
Saimiri_Platy-1-4a_NW_003943692.1_4280787:4283291_+	9.6	0.096	15.9363
Saimiri_Platy-1-4a_NW_003943776.1_3243627:3246130_-	9.7	0.097	16.1023
Squirrel_Platy-1-4a_NW_003943755.1:2193939-2195242_+	9.7	0.097	16.1023
Saimiri_Platy-1-4a_NW_003943614.1_35275004:35277504_-	10	0.1	16.6003
Squirrel_Platy-1-4a_NW_003943630.1:1636470-1637773_-	10.1	0.101	16.7663
Saimiri_Platy-1-4a_NW_003943654.1_11837288:11839791_+	10.1	0.101	16.7663
Saimiri_Platy-1-4a_NW_003943821.1_310350:312854_+	10.8	0.108	17.9283
Saimiri_Platy-1-4a_NW_003943785.1_1384091:1386594_+	10.9	0.109	18.0943
Saimiri_Platy-1-4a_NW_003943609.1_39780442:39782925_-	11	0.11	18.2603
Saimiri_Platy-1-4a_NW_003943613.1_14285384:14287887_-	11.8	0.118	19.5883
Squirrel_Platy-1-4a_NW_003943621.1:11180851-11182155_-	11.8	0.118	19.5883
Saimiri_Platy-1-4a_NW_003943712.1_1182440:1184941_-	12	0.12	19.9203
Saimiri_Platy-1-4a_NW_003943680.1_1365382:1367877_+	12.3	0.123	20.4183
Saimiri_Platy-1-4a_NW_003943699.1_648069:650572_+	12.8	0.128	21.2483
Saimiri_Platy-1-4a_NW_003943622.1_25047946:25050449_+	15.5	0.155	25.7304
Saimiri_Platy-1-5_NW_003943622.1_23791093:23793600_-	4.7	0.047	7.80212
Saimiri_Platy-1-5_NW_003943650.1_7244030:7246535_-	6.7	0.067	11.1222
Saimiri_Platy-1-5_NW_003943812.1_911423:913929_-	7.5	0.075	12.4502
Saimiri_Platy-1-5_NW_003943819.1_772355:774860_-	7.6	0.076	12.6162
Saimiri_Platy-1-5_NW_003943673.1_494026:496531_-	7.6	0.076	12.6162
Saimiri_Platy-1-5_NW_003943606.1_46936654:46939159_+	7.6	0.076	12.6162
Saimiri_Platy-1-5_NW_003943614.1_42378159:42380663_-	7.8	0.078	12.9482
Squirrel_Platy-1-5_NW_003943614.1:14191580-14192885_-	8.1	0.081	13.4462
Saimiri_Platy-1-5_NW_003943802.1_356546:359051_+	8.6	0.086	14.2762
Saimiri_Platy-1-5_NW_003943654.1_1650332:1652835_-	9	0.09	14.9402
Saimiri_Platy-1-5_NW_003943656.1_12898801:12901302_+	9.3	0.093	15.4382
Saimiri_Platy-1-5_NW_003943638.1_14427140:14429645_+	10.5	0.105	17.4303
Saimiri_Platy-1-5_NW_003943642.1_4552296:4554798_+	14	0.14	23.2404
Saimiri_Platy-1-5_NW_003943608.1_10407564:10410066_-	17.6	0.176	29.2165

## Sheet: Owl monkey element age
Locus	% divergence	Percent	Age (my)
Owl_Platy-1-1_NW_012169090.1:2936043-2936147	4.9	0.049	8.13413
Owl_Platy-1-1_NW_012184613.1:35624-35725	6.3	0.063	10.4582
Owl_Platy-1-1_NW_012184214.1:362956-363057	9	0.09	14.9402
Owl_Platy-1-1_NW_012190534.1:2718459-2718561	9	0.09	14.9402
Owl_Platy-1-1_NW_012171312.1:20970867-20970964	9.3	0.093	15.4382
Owl_Platy-1-1_NW_012188868.1:1181349-1181444	9.5	0.095	15.7703
Owl_Platy-1-1_NW_012162423.1:297662-297764	9.8	0.098	16.2683
Owl_Platy-1-1_NW_012178646.1:2680516-2680618	10	0.1	16.6003
Owl_Platy-1-1_NW_012173534.1:35510993-35511095	10.1	0.101	16.7663
Owl_Platy-1-1_NW_012189424.1:4323675-4323776	10.1	0.101	16.7663
Owl_Platy-1-1_NW_012177091.1:4861138-4861239	10.9	0.109	18.0943
Owl_Platy-1-1_NW_012185580.1:140372-140475	10.9	0.109	18.0943
Owl_Platy-1-1_NW_012184014.1:3026926-3027028	11	0.11	18.2603
Owl_Platy-1-1_NW_012176869.1:3371276-3371372	11.5	0.115	19.0903
Owl_Platy-1-1_NW_012163535.1:17840672-17840775	11.7	0.117	19.4223
Owl_Platy-1-1_NW_012170424.1:1923383-1923479	11.7	0.117	19.4223
Owl_Platy-1-1_NW_012172090.1:2495021-2495123	11.8	0.118	19.5883
Owl_Platy-1-1_NW_012177646.1:3483493-3483595	11.9	0.119	19.7543
Owl_Platy-1-1_NW_012183958.1:1467542-1467644	12.8	0.128	21.2483
Owl_Platy-1-1_NW_012189090.1:4979-5081	12.8	0.128	21.2483
Owl_Platy-1-1_NW_012190979.1:226149-226251	12.8	0.128	21.2483
Owl_Platy-1-1_NW_012171090.1:5891644-5891740	13.5	0.135	22.4104
Owl_Platy-1-1_NW_012184646.1:7676266-7676369	13.6	0.136	22.5764
Owl_Platy-1-1_NW_012189423.1:15745547-15745650	13.8	0.138	22.9084
Owl_Platy-1-1_NW_012163536.1:4639642-4639750	14	0.14	23.2404
Owl_Platy-1-1_NW_012184536.1:153415-153517	14	0.14	23.2404
Owl_Platy-1-1_NW_012184647.1:1726034-1726130	14.6	0.146	24.2364
Owl_Platy-1-1_NW_012170313.1:3433074-3433177	14.7	0.147	24.4024
Owl_Platy-1-1_NW_012177979.1:1063515-1063617	14.7	0.147	24.4024
Owl_Platy-1-1_NW_012184979.1:12918014-12918109	14.7	0.147	24.4024
Owl_Platy-1-1_NW_012187946.1:159185-159289	15.3	0.153	25.3984
Owl_Platy-1-1_NW_012185646.1:8032445-8032548	15.5	0.155	25.7304
Owl_Platy-1-1_NW_012175091.1:2824488-2824584	15.6	0.156	25.8964
Owl_Platy-1-1_NW_012171312.1:22155786-22155882	17.7	0.177	29.3825
Owl_Platy-1-1_NW_012186313.1:6630887-6630980	17.9	0.179	29.7145
Owl_Platy-1-1_NW_012189423.1:4918817-4918909	18	0.18	29.8805
Owl_Platy-1-1_NW_012163313.1:4968465-4968561	18.1	0.181	30.0465
Owl_Platy-1-1_NW_012184746.1:459257-459352	20	0.2	33.2005
Owl_Platy-1-1_NW_012187646.1:6844533-6844629	20.2	0.202	33.5325
Owl_Platy-1-1_NW_012187757.1:3664183-3664280	20.8	0.208	34.5286
Owl_Platy-1-1_NW_012186090.1:220253-220358	20.9	0.209	34.6946
Owl_Platy-1-1_NW_012163535.1:32779466-32779562	21.9	0.219	36.3546
Owl_Platy-1-2_NW_012169090.1:1671054-1671156	4.9	0.049	8.13413
Owl_Platy-1-2_NW_012165424.1:1353852-1353953	5	0.05	8.30013
Owl_Platy-1-2_NW_012184980.1:5757693-5757795	5.9	0.059	9.79416
Owl_Platy-1-2_NW_012172535.1:907776-907879	6	0.06	9.96016
Owl_Platy-1-2_NW_012164091.1:2690652-2690754	6.9	0.069	11.4542
Owl_Platy-1-2_NW_012189423.1:1258401-1258502	6.9	0.069	11.4542
Owl_Platy-1-2_NW_012164091.1:2680679-2680781	6.9	0.069	11.4542
Owl_Platy-1-2_NW_012190868.1:9321119-9321220	7.9	0.079	13.1142
Owl_Platy-1-2_NW_012173534.1:7938480-7938592	8.1	0.081	13.4462
Owl_Platy-1-2_NW_012184158.1:1941390-1941491	8.2	0.082	13.6122
Owl_Platy-1-2_NW_012184202.1:1675442-1675544	8.9	0.089	14.7742
Owl_Platy-1-2_NW_012187325.1:436538-436640	9	0.09	14.9402
Owl_Platy-1-2_NW_012189757.1:6058125-6058226	9	0.09	14.9402
Owl_Platy-1-2_NW_012189423.1:10665969-10666070	9.1	0.091	15.1062
Owl_Platy-1-2_NW_012187202.1:2108111-2108214	9.7	0.097	16.1023
Owl_Platy-1-2_NW_012169535.1:1490323-1490425	9.9	0.099	16.4343
Owl_Platy-1-2_NW_012189424.1:9077005-9077107_former_2a	10.2	0.102	16.9323
Owl_Platy-1-2_NW_012188646.1:2153921-2154023	11	0.11	18.2603
Owl_Platy-1-2_NW_012172423.1:2174788-2174895	11.8	0.118	19.5883
Owl_Platy-1-2_NW_012176424.1:2649633-2649735	11.8	0.118	19.5883
Owl_Platy-1-2_NW_012185302.1:161199-161300	11.9	0.119	19.7543
Owl_Platy-1-2_NW_012187201.1:6013312-6013413	12.9	0.129	21.4143
Owl_Platy-1-2a_NW_012184868.1:5356998-5357100	4	0.04	6.64011
Owl_Platy-1-2a_NW_012164202.1:3713235-3713337	4.1	0.041	6.80611
Owl_Platy-1-2a_NW_012171312.1:11079817-11079907	4.5	0.045	7.47012
Owl_Platy-1-2a_NW_012176424.1:1014868-1014970	4.9	0.049	8.13413
Owl_Platy-1-2a_NW_012184025.1:1425427-1425529	4.9	0.049	8.13413
Owl_Platy-1-2a_NW_012184802.1:527633-527734	5.9	0.059	9.79416
Owl_Platy-1-2a_NW_012185313.1:4572561-4572663	5.9	0.059	9.79416
Owl_Platy-1-2a_NW_012187269.1:86082-86184	6	0.06	9.96016
Owl_Platy-1-2a_NW_012162647.1:5295557-5295658	6.9	0.069	11.4542
Owl_Platy-1-2a_NW_012167424.1:713817-713919	7.8	0.078	12.9482
Owl_Platy-1-2a_NW_012185025.1:815826-815928	7.8	0.078	12.9482
Owl_Platy-1-2a_NW_012191312.1:2658383-2658485	7.8	0.078	12.9482
Owl_Platy-1-2a_NW_012173535.1:9675578-9675680	7.9	0.079	13.1142
Owl_Platy-1-2a_NW_012188312.1:22035293-22035381	8	0.08	13.2802
Owl_Platy-1-2a_NW_012184757.1:4571605-4571706	8.1	0.081	13.4462
Owl_Platy-1-2a_NW_012170868.1:3906449-3906551	8.2	0.082	13.6122
Owl_Platy-1-2a_NW_012183869.1:1597938-1598041	9.7	0.097	16.1023
Owl_Platy-1-2a_NW_012173534.1:4251338-4251440	9.8	0.098	16.2683
Owl_Platy-1-2a_NW_012184091.1:5783399-5783501	9.8	0.098	16.2683
Owl_Platy-1-2a_NW_012172535.1:1491730-1491843	10	0.1	16.6003
Owl_Platy-1-2a_NW_012189423.1:12523505-12523609	10	0.1	16.6003
Owl_Platy-1-2a_NW_012167868.1:895285-895388	10.9	0.109	18.0943
Owl_Platy-1-2a_NW_012176868.1:10959883-10959984	10.9	0.109	18.0943
Owl_Platy-1-2a_NW_012178424.1:875661-875762	10.9	0.109	18.0943
Owl_Platy-1-2a_NW_012163869.1:6833867-6833966	11.1	0.111	18.4263
Owl_Platy-1-2a_NW_012179535.1:1101992-1102089	11.3	0.113	18.7583
Owl_Platy-1-2a_NW_012184857.1:1202649-1202751	11.8	0.118	19.5883
Owl_Platy-1-2a_NW_012184358.1:87439-87540	11.9	0.119	19.7543
Owl_Platy-1-2a_NW_012186868.1:3979986-3980088	11.9	0.119	19.7543
Owl_Platy-1-2a_NW_012187424.1:6175739-6175841	12.2	0.122	20.2523
Owl_Platy-1-2a_NW_012165424.1:1861624-1861709	12.9	0.129	21.4143
Owl_Platy-1-2a_NW_012167646.1:10178296-10178398	13.3	0.133	22.0784
Owl_Platy-1-2a_NW_012164424.1:6158658-6158765	14.2	0.142	23.5724
Owl_Platy-1-2a_NW_012188646.1:2664100-2664201	14.8	0.148	24.5684
Owl_Platy-1-2a_NW_012177979.1:9460910-9461013	15.8	0.158	26.2284
Owl_Platy-1-2a_NW_012184202.1:12816413-12816517	17.3	0.173	28.7185
Owl_Platy-1-2a_NW_012189312.1:9461610-9461719	19.1	0.191	31.7065
Owl_Platy-1-2b_NW_012183868.1:7418903-7419005	5.9	0.059	9.79416
Owl_Platy-1-2b_NW_012191312.1:2401975-2402077	5.9	0.059	9.79416
Owl_Platy-1-2b_NW_012182423.1:7347324-7347426	6.1	0.061	10.1262
Owl_Platy-1-2b_NW_012189090.1:5283619-5283719	7	0.07	11.6202
Owl_Platy-1-2b_NW_012166091.1:5131406-5131507	7.9	0.079	13.1142
Owl_Platy-1-2b_NW_012165980.1:1672334-1672447	8.1	0.081	13.4462
Owl_Platy-1-2b_NW_012167202.1:5072145-5072238	8.5	0.085	14.1102
Owl_Platy-1-2b_NW_012190534.1:27424763-27424866	8.7	0.087	14.4422
Owl_Platy-1-2b_NW_012185114.1:1027050-1027150	9.1	0.091	15.1062
Owl_Platy-1-2b_NW_012184424.1:3175688-3175776	9.2	0.092	15.2722
Owl_Platy-1-2b_NW_012180868.1:643914-644009	9.8	0.098	16.2683
Owl_Platy-1-2b_NW_012183869.1:11884061-11884145	9.9	0.099	16.4343
Owl_Platy-1-2b_NW_012189757.1:6380845-6380947	10	0.1	16.6003
Owl_Platy-1-2b_NW_012173534.1:23041770-23041873	10.7	0.107	17.7623
Owl_Platy-1-2b_NW_012190646.1:312136-312239	10.7	0.107	17.7623
Owl_Platy-1-2b_NW_012180543.1:1009-1124	10.8	0.108	17.9283
Owl_Platy-1-2b_NW_012169313.1:3109347-3109448	10.9	0.109	18.0943
Owl_Platy-1-2b_NW_012181646.1:789377-789479	10.9	0.109	18.0943
Owl_Platy-1-2b_NW_012188646.1:1667120-1667225	11	0.11	18.2603
Owl_Platy-1-2b_NW_012186202.1:4485474-4485576	11.8	0.118	19.5883
Owl_Platy-1-2b_NW_012186424.1:3482995-3483098	11.8	0.118	19.5883
Owl_Platy-1-2b_NW_012166313.1:3251450-3251551	12	0.12	19.9203
Owl_Platy-1-2b_NW_012172201.1:958455-958557	12	0.12	19.9203
Owl_Platy-1-2b_NW_012167313.1:2947531-2947633	12.8	0.128	21.2483
Owl_Platy-1-2b_NW_012188090.1:1455938-1456040	12.8	0.128	21.2483
Owl_Platy-1-2b_NW_012165757.1:2715535-2715637	13	0.13	21.5803
Owl_Platy-1-2b_NW_012186090.1:11976586-11976674	13.1	0.131	21.7463
Owl_Platy-1-2b_NW_012187424.1:5967683-5967785	13.7	0.137	22.7424
Owl_Platy-1-2b_NW_012166535.1:5728877-5728979	13.9	0.139	23.0744
Owl_Platy-1-2b_NW_012173535.1:297312-297414	13.9	0.139	23.0744
Owl_Platy-1-2b_NW_012186313.1:7737378-7737475	14.4	0.144	23.9044
Owl_Platy-1-2b_NW_012174646.1:7972408-7972504	14.6	0.146	24.2364
Owl_Platy-1-2b_NW_012175796.1:638-731	14.8	0.148	24.5684
Owl_Platy-1-2b_NW_012188757.1:8687044-8687130	14.8	0.148	24.5684
Owl_Platy-1-2b_NW_012173534.1:26439184-26439277	15.1	0.151	25.0664
Owl_Platy-1-2b_NW_012189423.1:12926490-12926590	15.2	0.152	25.2324
Owl_Platy-1-2b_NW_012183534.1:1895901-1896001	15.3	0.153	25.3984
Owl_Platy-1-2b_NW_012188090.1:1622967-1623069	15.3	0.153	25.3984
Owl_Platy-1-2b_NW_012165757.1:1879386-1879481	15.8	0.158	26.2284
Owl_Platy-1-2b_NW_012166868.1:4843111-4843213	17.9	0.179	29.7145
Owl_Platy-1-2b_NW_012183534.1:11167223-11167325_former_6	18.9	0.189	31.3745
Owl_Platy-1-2b_NW_012162425.1:6193202-6193305	20.6	0.206	34.1965
Owl_Platy-1-3_NW_012181868.1:105555-105649	3.2	0.032	5.31208
Owl_Platy-1-3_NW_012178646.1:4253641-4253742	5	0.05	8.30013
Owl_Platy-1-3_NW_012165535.1:1469690-1469792	5.9	0.059	9.79416
Owl_Platy-1-3_NW_012165198.1:5928-6031	6.8	0.068	11.2882
Owl_Platy-1-3_NW_012164869.1:6084935-6085037	6.9	0.069	11.4542
Owl_Platy-1-3_NW_012162423.1:14651621-14651723	6.9	0.069	11.4542
Owl_Platy-1-3_NW_012163202.1:301986-302082	7.3	0.073	12.1182
Owl_Platy-1-3_NW_012183892.1:2132951-2133053	7.9	0.079	13.1142
Owl_Platy-1-3_NW_012186720.1:3413-3514	7.9	0.079	13.1142
Owl_Platy-1-3_NW_012191423.1:6797949-6798050	7.9	0.079	13.1142
Owl_Platy-1-3_NW_012167535.1:5648112-5648215	8.7	0.087	14.4422
Owl_Platy-1-3_NW_012174424.1:289948-290051	8.7	0.087	14.4422
Owl_Platy-1-3_NW_012163091.1:1445425-1445528	8.8	0.088	14.6082
Owl_Platy-1-3_NW_012170535.1:467459-467561	8.8	0.088	14.6082
Owl_Platy-1-3_NW_012185535.1:12734648-12734750	8.8	0.088	14.6082
Owl_Platy-1-3_NW_012185757.1:6679198-6679300	8.8	0.088	14.6082
Owl_Platy-1-3_NW_012170313.1:1254415-1254517	8.9	0.089	14.7742
Owl_Platy-1-3_NW_012184092.1:478613-478716	9	0.09	14.9402
Owl_Platy-1-3_NW_012186757.1:6012082-6012184	9.2	0.092	15.2722
Owl_Platy-1-3_NW_012173534.1:14650485-14650568	9.6	0.096	15.9363
Owl_Platy-1-3_NW_012184003.1:2131102-2131198	10.5	0.105	17.4303
Owl_Platy-1-3_NW_012179646.1:1367433-1367528	10.6	0.106	17.5963
Owl_Platy-1-3_NW_012179646.1:1376591-1376686	10.8	0.108	17.9283
Owl_Platy-1-3_NW_012174202.1:5832024-5832125	11.1	0.111	18.4263
Owl_Platy-1-3_NW_012188458.1:41468-41554	11.6	0.116	19.2563
Owl_Platy-1-3_NW_012173534.1:34177735-34177842	12.6	0.126	20.9163
Owl_Platy-1-3_NW_012185313.1:8178519-8178618	12.8	0.128	21.2483
Owl_Platy-1-3_NW_012180757.1:2213796-2213897	13	0.13	21.5803
Owl_Platy-1-3_NW_012184092.1:29931-30032	13.9	0.139	23.0744
Owl_Platy-1-3_NW_012188090.1:3823253-3823355	13.9	0.139	23.0744
Owl_Platy-1-4_NW_012189423.1:11596853-11596955	4.9	0.049	8.13413
Owl_Platy-1-4_NW_012189868.1:4852387-4852489	5	0.05	8.30013
Owl_Platy-1-4_NW_012173980.1:2013756-2013857	6.2	0.062	10.2922
Owl_Platy-1-4_NW_012190201.1:5670600-5670702	7.8	0.078	12.9482
Owl_Platy-1-4a_NW_012186114.1:246267-246369	0.9	0.009	1.49402
Owl_Platy-1-4a_NW_012176646.1:1884707-1884807	1	0.01	1.66003
Owl_Platy-1-4a_NW_012184980.1:7322676-7322777	2	0.02	3.32005
Owl_Platy-1-4a_NW_012190757.1:6050455-6050556	2	0.02	3.32005
Owl_Platy-1-4a_NW_012169313.1:2654614-2654716	2.9	0.029	4.81408
Owl_Platy-1-4a_NW_012183869.1:13603007-13603109	2.9	0.029	4.81408
Owl_Platy-1-4a_NW_012185913.1:188266-188368	2.9	0.029	4.81408
Owl_Platy-1-4a_NW_012173201.1:4719503-4719604	3	0.03	4.98008
Owl_Platy-1-4a_NW_012185757.1:11543495-11543596	3.1	0.031	5.14608
Owl_Platy-1-4a_NW_012164202.1:2548324-2548426	3.9	0.039	6.4741
Owl_Platy-1-4a_NW_012165980.1:3779363-3779466	3.9	0.039	6.4741
Owl_Platy-1-4a_NW_012168979.1:8062006-8062108	3.9	0.039	6.4741
Owl_Platy-1-4a_NW_012183813.1:552683-552786	3.9	0.039	6.4741
Owl_Platy-1-4a_NW_012184269.1:121958-122061	3.9	0.039	6.4741
Owl_Platy-1-4a_NW_012188868.1:4269080-4269182	3.9	0.039	6.4741
Owl_Platy-1-4a_NW_012163535.1:23826465-23826567	4	0.04	6.64011
Owl_Platy-1-4a_NW_012165757.1:4481704-4481810	4	0.04	6.64011
Owl_Platy-1-4a_NW_012165757.1:4482954-4483060	4	0.04	6.64011
Owl_Platy-1-4a_NW_012178091.1:1955069-1955170	4	0.04	6.64011
Owl_Platy-1-4a_NW_012168313.1:1440075-1440173	4.1	0.041	6.80611
Owl_Platy-1-4a_NW_012164424.1:2374501-2374604	4.8	0.048	7.96813
Owl_Platy-1-4a_NW_012176535.1:1424981-1425084	4.8	0.048	7.96813
Owl_Platy-1-4a_NW_012184047.1:98567-98670	4.8	0.048	7.96813
Owl_Platy-1-4a_NW_012190534.1:17651049-17651154	4.8	0.048	7.96813
Owl_Platy-1-4a_NW_012165535.1:11528217-11528319	4.9	0.049	8.13413
Owl_Platy-1-4a_NW_012176313.1:304188-304290	4.9	0.049	8.13413
Owl_Platy-1-4a_NW_012183869.1:10417195-10417299	4.9	0.049	8.13413
Owl_Platy-1-4a_NW_012184735.1:1484696-1484798	4.9	0.049	8.13413
Owl_Platy-1-4a_NW_012170201.1:10537781-10537881	5	0.05	8.30013
Owl_Platy-1-4a_NW_012171201.1:132016-132118	5	0.05	8.30013
Owl_Platy-1-4a_NW_012173312.1:2571500-2571602	5	0.05	8.30013
Owl_Platy-1-4a_NW_012174424.1:747701-747803	5	0.05	8.30013
Owl_Platy-1-4a_NW_012183881.1:120112-120213	5	0.05	8.30013
Owl_Platy-1-4a_NW_012184535.1:3014663-3014764	5	0.05	8.30013
Owl_Platy-1-4a_NW_012185202.1:862626-862727	5	0.05	8.30013
Owl_Platy-1-4a_NW_012185757.1:12425680-12425782	5	0.05	8.30013
Owl_Platy-1-4a_NW_012185957.1:947992-948094	5	0.05	8.30013
Owl_Platy-1-4a_NW_012189979.1:3723206-3723309	5	0.05	8.30013
Owl_Platy-1-4a_NW_012168424.1:4326975-4327054	5.1	0.051	8.46614
Owl_Platy-1-4a_NW_012169090.1:2106432-2106529	5.2	0.052	8.63214
Owl_Platy-1-4a_NW_012183869.1:5673654-5673751	5.2	0.052	8.63214
Owl_Platy-1-4a_NW_012186979.1:9295301-9295403	5.2	0.052	8.63214
Owl_Platy-1-4a_NW_012169535.1:728076-728169	5.4	0.054	8.96414
Owl_Platy-1-4a_NW_012185247.1:61159-61250	5.5	0.055	9.13015
Owl_Platy-1-4a_NW_012167424.1:2226313-2226416	5.8	0.058	9.62815
Owl_Platy-1-4a_NW_012189201.1:2745099-2745204	5.8	0.058	9.62815
Owl_Platy-1-4a_NW_012162869.1:5364835-5364937	5.9	0.059	9.79416
Owl_Platy-1-4a_NW_012162869.1:5365402-5365504	5.9	0.059	9.79416
Owl_Platy-1-4a_NW_012163158.1:19298-19400	5.9	0.059	9.79416
Owl_Platy-1-4a_NW_012163980.1:1247380-1247482	5.9	0.059	9.79416
Owl_Platy-1-4a_NW_012167313.1:3173858-3173960	5.9	0.059	9.79416
Owl_Platy-1-4a_NW_012167868.1:6778941-6779043	5.9	0.059	9.79416
Owl_Platy-1-4a_NW_012173758.1:3202752-3202854	5.9	0.059	9.79416
Owl_Platy-1-4a_NW_012174646.1:11019755-11019857	5.9	0.059	9.79416
Owl_Platy-1-4a_NW_012176202.1:1353996-1354098	5.9	0.059	9.79416
Owl_Platy-1-4a_NW_012178535.1:1006791-1006893	5.9	0.059	9.79416
Owl_Platy-1-4a_NW_012183201.1:322481-322583	5.9	0.059	9.79416
Owl_Platy-1-4a_NW_012183802.1:781164-781267	5.9	0.059	9.79416
Owl_Platy-1-4a_NW_012183824.1:1101850-1101952	5.9	0.059	9.79416
Owl_Platy-1-4a_NW_012184480.1:863884-863986	5.9	0.059	9.79416
Owl_Platy-1-4a_NW_012185313.1:10777159-10777261	5.9	0.059	9.79416
Owl_Platy-1-4a_NW_012185458.1:2034965-2035067	5.9	0.059	9.79416
Owl_Platy-1-4a_NW_012186646.1:6551975-6552077	5.9	0.059	9.79416
Owl_Platy-1-4a_NW_012186757.1:11668553-11668655	5.9	0.059	9.79416
Owl_Platy-1-4a_NW_012169090.1:4300281-4300383_former_3	6	0.06	9.96016
Owl_Platy-1-4a_NW_012173758.1:328227-328329	6	0.06	9.96016
Owl_Platy-1-4a_NW_012185313.1:9239070-9239171	6	0.06	9.96016
Owl_Platy-1-4a_NW_012165091.1:556436-556538	6.1	0.061	10.1262
Owl_Platy-1-4a_NW_012178757.1:4217025-4217127	6.1	0.061	10.1262
Owl_Platy-1-4a_NW_012186757.1:1875049-1875151	6.1	0.061	10.1262
Owl_Platy-1-4a_NW_012187202.1:5070688-5070788	6.1	0.061	10.1262
Owl_Platy-1-4a_NW_012188090.1:6532176-6532269	6.5	0.065	10.7902
Owl_Platy-1-4a_NW_012164646.1:14561885-14561978	6.6	0.066	10.9562
Owl_Platy-1-4a_NW_012184702.1:24227-24330	6.8	0.068	11.2882
Owl_Platy-1-4a_NW_012186091.1:6351397-6351500	6.8	0.068	11.2882
Owl_Platy-1-4a_NW_012182535.1:1154011-1154113	6.9	0.069	11.4542
Owl_Platy-1-4a_NW_012186313.1:4701910-4702012	6.9	0.069	11.4542
Owl_Platy-1-4a_NW_012189423.1:26061712-26061814	6.9	0.069	11.4542
Owl_Platy-1-4a_NW_012189424.1:1588402-1588504	6.9	0.069	11.4542
Owl_Platy-1-4a_NW_012189979.1:1974646-1974750	6.9	0.069	11.4542
Owl_Platy-1-4a_NW_012190868.1:3122816-3122917	6.9	0.069	11.4542
Owl_Platy-1-4a_NW_012171126.1:2521-2623	7	0.07	11.6202
Owl_Platy-1-4a_NW_012171312.1:5539931-5540033	7	0.07	11.6202
Owl_Platy-1-4a_NW_012185424.1:2354464-2354566	7	0.07	11.6202
Owl_Platy-1-4a_NW_012162647.1:5343565-5343664	7.1	0.071	11.7862
Owl_Platy-1-4a_NW_012176757.1:2674742-2674841	7.1	0.071	11.7862
Owl_Platy-1-4a_NW_012181312.1:921455-921555	7.2	0.072	11.9522
Owl_Platy-1-4a_NW_012169979.1:4186962-4187047	7.3	0.073	12.1182
Owl_Platy-1-4a_NW_012186535.1:5683168-5683260	7.7	0.077	12.7822
Owl_Platy-1-4a_NW_012166646.1:3729335-3729437	7.8	0.078	12.9482
Owl_Platy-1-4a_NW_012168646.1:1504685-1504787	7.8	0.078	12.9482
Owl_Platy-1-4a_NW_012175646.1:4412152-4412254	7.8	0.078	12.9482
Owl_Platy-1-4a_NW_012178025.1:11672-11774	7.8	0.078	12.9482
Owl_Platy-1-4a_NW_012183958.1:1156460-1156562	7.8	0.078	12.9482
Owl_Platy-1-4a_NW_012184535.1:7443084-7443186	7.8	0.078	12.9482
Owl_Platy-1-4a_NW_012171312.1:18772353-18772454	7.9	0.079	13.1142
Owl_Platy-1-4a_NW_012191090.1:1473543-1473644	7.9	0.079	13.1142
Owl_Platy-1-4a_NW_012165091.1:1698165-1698260	8	0.08	13.2802
Owl_Platy-1-4a_NW_012184902.1:572242-572347	8	0.08	13.2802
Owl_Platy-1-4a_NW_012191201.1:4096422-4096524	8	0.08	13.2802
Owl_Platy-1-4a_NW_012166202.1:2027849-2027948	8.1	0.081	13.4462
Owl_Platy-1-4a_NW_012191090.1:7220727-7220829	8.2	0.082	13.6122
Owl_Platy-1-4a_NW_012167202.1:4991598-4991700	8.8	0.088	14.6082
Owl_Platy-1-4a_NW_012169091.1:2859647-2859749	8.8	0.088	14.6082
Owl_Platy-1-4a_NW_012184147.1:3563339-3563442	8.8	0.088	14.6082
Owl_Platy-1-4a_NW_012184602.1:1032072-1032174	8.8	0.088	14.6082
Owl_Platy-1-4a_NW_012189423.1:13017318-13017420	8.8	0.088	14.6082
Owl_Platy-1-4a_NW_012165091.1:2771459-2771561	8.9	0.089	14.7742
Owl_Platy-1-4a_NW_012165757.1:85429-85523	8.9	0.089	14.7742
Owl_Platy-1-4a_NW_012189201.1:1245382-1245484	8.9	0.089	14.7742
Owl_Platy-1-4a_NW_012185425.1:757056-757156	9.2	0.092	15.2722
Owl_Platy-1-4a_NW_012177979.1:273141-273244	9.9	0.099	16.4343
Owl_Platy-1-4a_NW_012187757.1:6197833-6197933	10	0.1	16.6003
Owl_Platy-1-4a_NW_012183980.1:10989973-10990073	14	0.14	23.2404
Owl_Platy-1-4a_NW_012191423.1:5463739-5463841	6.9	0.069	11.4542
Owl_Platy-1-4b_NW_012182979.1:1332474-1332576_former_4	0	0	0
Owl_Platy-1-4b_NW_012185757.1:11067129-11067231_former_4	0	0	0
Owl_Platy-1-4b_NW_012169313.1:3048113-3048215_former_4	1	0.01	1.66003
Owl_Platy-1-4b_NW_012185202.1:376985-377081_former_4	1	0.01	1.66003
Owl_Platy-1-4b_NW_012186979.1:10067206-10067303_former_4	1	0.01	1.66003
Owl_Platy-1-4b_NW_012188312.1:6490090-6490192_former_4	1	0.01	1.66003
Owl_Platy-1-4b_NW_012163535.1:25304002-25304104_former_4	2	0.02	3.32005
Owl_Platy-1-4b_NW_012180424.1:1829203-1829306_former_4	2	0.02	3.32005
Owl_Platy-1-4b_NW_012181868.1:318750-318852_former_4	2	0.02	3.32005
Owl_Platy-1-4b_NW_012184646.1:10815294-10815396_former_4	2	0.02	3.32005
Owl_Platy-1-4b_NW_012189423.1:1089486-1089588_former_4	2	0.02	3.32005
Owl_Platy-1-4b_NW_012163535.1:25312100-25312200_former_4	2.1	0.021	3.48606
Owl_Platy-1-4b_NW_012167979.1:18497412-18497509_former_4	2.1	0.021	3.48606
Owl_Platy-1-4b_NW_012163535.1:8297984-8298086_former_4	2.9	0.029	4.81408
Owl_Platy-1-4b_NW_012164646.1:9630343-9630445_former_4	2.9	0.029	4.81408
Owl_Platy-1-4b_NW_012166868.1:15675498-15675600_former_4	2.9	0.029	4.81408
Owl_Platy-1-4b_NW_012184313.1:9985241-9985343_former_4	2.9	0.029	4.81408
Owl_Platy-1-4b_NW_012184868.1:5660651-5660753_former_4	2.9	0.029	4.81408
Owl_Platy-1-4b_NW_012185091.1:4580896-4580998_former_4	2.9	0.029	4.81408
Owl_Platy-1-4b_NW_012187313.1:10010411-10010513_former_4	2.9	0.029	4.81408
Owl_Platy-1-4b_NW_012189423.1:18872686-18872789_former_3	2.9	0.029	4.81408
Owl_Platy-1-4b_NW_012190080.1:706-808_former_4	2.9	0.029	4.81408
Owl_Platy-1-4b_NW_012190868.1:1499360-1499462_former_4	2.9	0.029	4.81408
Owl_Platy-1-4b_NW_012162869.1:6381858-6381959_former_4	3	0.03	4.98008
Owl_Platy-1-4b_NW_012175568.1:1042-1141_former_4	3	0.03	4.98008
Owl_Platy-1-4b_NW_012179090.1:438815-438917_former_4	3	0.03	4.98008
Owl_Platy-1-4b_NW_012189423.1:18256638-18256738_former_4	3	0.03	4.98008
Owl_Platy-1-4b_NW_012184003.1:1762727-1762828_former_2	3.1	0.031	5.14608
Owl_Platy-1-4b_NW_012169202.1:2313734-2313836_former_4	3.9	0.039	6.4741
Owl_Platy-1-4b_NW_012169202.1:2314117-2314219_former_4	3.9	0.039	6.4741
Owl_Platy-1-4b_NW_012172423.1:14359169-14359271_former_4	3.9	0.039	6.4741
Owl_Platy-1-4b_NW_012173534.1:26052140-26052242_former_4	3.9	0.039	6.4741
Owl_Platy-1-4b_NW_012173536.1:2838278-2838390_former_4	3.9	0.039	6.4741
Owl_Platy-1-4b_NW_012184513.1:800595-800697_former_4	3.9	0.039	6.4741
Owl_Platy-1-4b_NW_012186091.1:11309137-11309239_former_4	3.9	0.039	6.4741
Owl_Platy-1-4b_NW_012163926.1:5965-6066_former_4	4	0.04	6.64011
Owl_Platy-1-4b_NW_012172846.1:88-189_former_4	4	0.04	6.64011
Owl_Platy-1-4b_NW_012182423.1:10934958-10935060_former_4	4	0.04	6.64011
Owl_Platy-1-4b_NW_012186202.1:1115830-1115931_former_4	4	0.04	6.64011
Owl_Platy-1-4b_NW_012190534.1:959594-959696_former_4	4	0.04	6.64011
Owl_Platy-1-4b_NW_012191312.1:2418351-2418453_former_4	4	0.04	6.64011
Owl_Platy-1-4b_NW_012165757.1:5703836-5703939_former_4	4.1	0.041	6.80611
Owl_Platy-1-4b_NW_012185424.1:37105-37206_former_4	4.1	0.041	6.80611
Owl_Platy-1-4b_NW_012181312.1:4593877-4593979_former_4	4.9	0.049	8.13413
Owl_Platy-1-4b_NW_012184436.1:20312-20414_former_4	4.9	0.049	8.13413
Owl_Platy-1-4b_NW_012185424.1:3916983-3917085_former_4	4.9	0.049	8.13413
Owl_Platy-1-4b_NW_012179424.1:225694-225796_former_4	5	0.05	8.30013
Owl_Platy-1-4b_NW_012185646.1:1492720-1492822_former_4	5	0.05	8.30013
Owl_Platy-1-4b_NW_012188480.1:119655-119758_former_4	5.6	0.056	9.29615
Owl_Platy-1-4b_NW_012162758.1:2572604-2572707_former_4	5.8	0.058	9.62815
Owl_Platy-1-4b_NW_012191201.1:6367902-6368004_former_4	5.9	0.059	9.79416
Owl_Platy-1-4b_NW_012186535.1:9707823-9707926_former_4	6	0.06	9.96016
Owl_Platy-1-4b_NW_012174202.1:6446780-6446877_former_4	6.2	0.062	10.2922
Owl_Platy-1-4b_NW_012173423.1:600379-600482_former_4	6.8	0.068	11.2882
Owl_Platy-1-4b_NW_012163647.1:6366996-6367098_former_4	6.9	0.069	11.4542
Owl_Platy-1-4b_NW_012168979.1:4354326-4354428_former_4	6.9	0.069	11.4542
Owl_Platy-1-4b_NW_012163202.1:1994292-1994393_former_4	8.9	0.089	14.7742
Owl_Platy-1-4b_NW_012185868.1:3666812-3666913_former_4	8.9	0.089	14.7742
Owl_Platy-1-4b3_NW_012184424.1:3053839-3053941_former_4	1	0.01	1.66003
Owl_Platy-1-4b3_NW_012172535.1:17438-17540_former_4	1	0.01	1.66003
Owl_Platy-1-4b3_NW_012180979.1:3164313-3164415_former_4	1	0.01	1.66003
Owl_Platy-1-4b3_NW_012184591.1:794304-794401_former_4	1	0.01	1.66003
Owl_Platy-1-4b3_NW_012185202.1:2767992-2768094_former_4	1	0.01	1.66003
Owl_Platy-1-4b3_NW_012181312.1:3042963-3043065_former_4	1.9	0.019	3.15405
Owl_Platy-1-4b3_NW_012184868.1:5575169-5575271_former_4	2.9	0.029	4.81408
Owl_Platy-1-4b3_NW_012185158.1:1005451-1005553_former_4	2.9	0.029	4.81408
Owl_Platy-1-4b3_NW_012187201.1:3289612-3289714_former_4	2.9	0.029	4.81408
Owl_Platy-1-4b3_NW_012190535.1:3240859-3240963_former_4	4.9	0.049	8.13413
Owl_Platy-1-5_NW_012183869.1:10206045-10206151	2.8	0.028	4.64807
Owl_Platy-1-5_NW_012178979.1:2162480-2162585	4	0.04	6.64011
Owl_Platy-1-5_NW_012184979.1:15607181-15607283	4	0.04	6.64011
Owl_Platy-1-5_NW_012185880.1:919834-919940	4.7	0.047	7.80212
Owl_Platy-1-5_NW_012164424.1:5174788-5174895	5.7	0.057	9.46215
Owl_Platy-1-5_NW_012169090.1:4681183-4681288	5.7	0.057	9.46215
Owl_Platy-1-5_NW_012187313.1:3789088-3789191	6.9	0.069	11.4542
Owl_Platy-1-5_NW_012173423.1:2088916-2089013	7.2	0.072	11.9522
Owl_Platy-1-5_NW_012166868.1:18448675-18448780	7.6	0.076	12.6162
Owl_Platy-1-5_NW_012163980.1:7492592-7492693	8.1	0.081	13.4462
Owl_Platy-1-5_NW_012167202.1:1396856-1396962	8.6	0.086	14.2762
Owl_Platy-1-5_NW_012178219.1:204-307	8.7	0.087	14.4422
Owl_Platy-1-5_NW_012185158.1:922830-922932	8.8	0.088	14.6082
Owl_Platy-1-5_NW_012185945.1:596-698	8.8	0.088	14.6082
Owl_Platy-1-5_NW_012167274.1:17-119	10.8	0.108	17.9283
Owl_Platy-1-5_NW_012184203.1:404777-404879	10.8	0.108	17.9283
Owl_Platy-1-5_NW_012169424.1:107259-107359	11	0.11	18.2603
Owl_Platy-1-5_NW_012166980.1:4441959-4442061	11.5	0.115	19.0903
